# Supplementary material for: Stroke outcome assessment: Optimizing cutoff scores for the Longshi Scale, modified Rankin Scale and Barthel Index
Source: PLoS One. 2021 May 13;16(5):e0251103. doi: 10.1371/journal.pone.0251103 (PMC8118543; doi:10.1371/journal.pone.0251103)
Supplement: S1 File — (XLS) [file pone.0251103.s001.xls]

## Sheet: Sheet1
Name (in Chinese)	Institution	Age (years)	Gender (1=female; 2=male)	Duration of stroke (days)	Type of stroke (1=ischemic; 2=hemorrhage)	Frequency of attacks	History of Cardiac disease (0=No, 1=Yes)	History of Hypertension (0=No, 1=Yes)	History of Diabetes (0=No, 1=Yes)	History of smoke (0=No, 1=Yes)	History of alcohol drinking (0=No, 1=Yes)	The Longshi Scale groups (1=bedridden group; 2=domestic group; 3=community group)	The Longshi Scale scores	The Longshi Scale grades	The recorded mRS scores	the adjusted mRS scores	The BI scores
曾定媛	Changsha Geriatric Rehabilitation Hospital	60	1	20.1	2	2	0	1	0	1	0	2	4	3	4	4	60
贺南华	Changsha Geriatric Rehabilitation Hospital	84	1	1.2	2	1	0	1	0	0	0	3	6	5	1	1	90
黄利	Changsha Geriatric Rehabilitation Hospital	76	1	11.7	2	1	0	1	0	0	0	3	6	5	1	1	90
欧阳顺兰	Changsha Geriatric Rehabilitation Hospital	60	1	15.6	2	1	0	1	0	0	0	2	4	3	4	4	65
王连秀	Changsha Geriatric Rehabilitation Hospital	90	1	16.2	2	2	0	1	1	1	0	1	6	2	4	4	20
杨同珍	Changsha Geriatric Rehabilitation Hospital	85	2	1.5	2	1	0	0	0	0	0	1	9	2	4	4	45
杨玉兰	Changsha Geriatric Rehabilitation Hospital	74	1	1.2	2	1	0	1	0	1	0	2	3	3	4	4	55
游有福	Changsha Geriatric Rehabilitation Hospital	92	2	60	2	1	0	0	0	0	0	1	7	2	4	4	70
张良裘	Changsha Geriatric Rehabilitation Hospital	83	1	1	2	1	1	1	1	0	0	3	9	6	1	1	90
周淑媛	Changsha Geriatric Rehabilitation Hospital	85	1	17.4	2	1	0	1	0	0	0	2	7	4	3	3	95
周希瑾	Changsha Geriatric Rehabilitation Hospital	90	1	5.4	2	1	1	0	1	0	0	1	8	2	4	4	35
陈大威	Changsha Traditional Chinese Medicine Rehabilitation Hospital	56	2	2.4	1	1	0	1	0	1	1	1	9	2	4	4	50
戴淼	Changsha Traditional Chinese Medicine Rehabilitation Hospital	40	2	1	1	1	0	1	0	1	1	1	6	2	4	4	40
冯志强	Changsha Traditional Chinese Medicine Rehabilitation Hospital	74	2	2.4	1	1	0	1	0	1	1	1	8	2	4	4	40
侯启英	Changsha Traditional Chinese Medicine Rehabilitation Hospital	51	1	1.8	1	1	0	1	0	0	0	1	9	2	4	4	40
黄爱华	Changsha Traditional Chinese Medicine Rehabilitation Hospital	56	1	10.5	2	1	0	0	0	1	1	2	6	4	3	3	70
黄环	Changsha Traditional Chinese Medicine Rehabilitation Hospital	71	2	3.6	1	1	0	1	0	1	1	1	6	2	4	4	20
黄铭钦	Changsha Traditional Chinese Medicine Rehabilitation Hospital	65	2	3.9	2	1	0	1	0	0	0	1	3	1	5	5	0
李福秋	Changsha Traditional Chinese Medicine Rehabilitation Hospital	66	2	3.9	1	1	0	1	0	1	1	1	6	2	4	4	50
李建龙	Changsha Traditional Chinese Medicine Rehabilitation Hospital	60	2	89.4	2	3	0	1	0	1	0	2	6	4	3	3	90
李帅武	Changsha Traditional Chinese Medicine Rehabilitation Hospital	73	2	2.4	1	1	0	1	0	1	1	1	7	2	4	4	50
李运平	Changsha Traditional Chinese Medicine Rehabilitation Hospital	69	2	2.1	1	1	0	1	0	1	1	1	6	2	4	4	30
李占	Changsha Traditional Chinese Medicine Rehabilitation Hospital	18	2	10.5	2	1	0	1	0	0	0	2	5	4	3	3	75
林勇	Changsha Traditional Chinese Medicine Rehabilitation Hospital	82	1	3.6	2	1	1	1	1	0	0	2	5	4	4	4	35
刘浩	Changsha Traditional Chinese Medicine Rehabilitation Hospital	72	2	1.2	1	1	0	1	0	0	0	1	9	2	4	4	50
刘巨源	Changsha Traditional Chinese Medicine Rehabilitation Hospital	89	2	3.9	2	1	1	0	0	0	1	2	3	3	3	4	55
刘力群	Changsha Traditional Chinese Medicine Rehabilitation Hospital	82	1	4.8	2	1	0	1	1	0	0	1	3	1	5	5	0
卢庆明	Changsha Traditional Chinese Medicine Rehabilitation Hospital	81	1	21.6	2	1	0	1	0	0	0	3	9	6	1	1	100
陆开虎	Changsha Traditional Chinese Medicine Rehabilitation Hospital	71	2	23.4	2	1	0	1	0	1	0	3	9	6	0	0	100
马凤姑	Changsha Traditional Chinese Medicine Rehabilitation Hospital	84	1	73.5	2	1	1	0	1	0	0	2	4	3	4	4	30
聂志强	Changsha Traditional Chinese Medicine Rehabilitation Hospital	64	2	1	2	1	0	0	0	0	0	1	9	2	4	4	35
彭力国	Changsha Traditional Chinese Medicine Rehabilitation Hospital	19	2	1.5	1	1	0	1	0	1	1	1	6	2	4	4	25
彭敏	Changsha Traditional Chinese Medicine Rehabilitation Hospital	54	1	3.6	1	1	0	1	0	1	1	1	9	2	4	4	55
彭少力	Changsha Traditional Chinese Medicine Rehabilitation Hospital	71	2	54.3	2	1	0	1	0	1	1	2	3	3	4	4	50
谭宁	Changsha Traditional Chinese Medicine Rehabilitation Hospital	55	2	55.2	2	1	0	0	0	0	0	3	9	6	4	2	100
王凯明	Changsha Traditional Chinese Medicine Rehabilitation Hospital	63	2	2.1	1	1	0	1	0	0	0	1	6	2	4	4	50
王启根	Changsha Traditional Chinese Medicine Rehabilitation Hospital	77	2	61.5	2	1	1	1	0	1	0	2	4	3	3	3	65
谢再庚	Changsha Traditional Chinese Medicine Rehabilitation Hospital	70	1	2.1	2	1	1	0	0	1	0	1	7	2	4	4	35
杨碧华	Changsha Traditional Chinese Medicine Rehabilitation Hospital	56	1	57.6	2	1	0	1	0	0	0	1	8	2	4	4	45
杨碧华	Changsha Traditional Chinese Medicine Rehabilitation Hospital	56	1	2.7	2	1	0	0	0	0	0	2	6	4	3	2	100
杨熙盈	Changsha Traditional Chinese Medicine Rehabilitation Hospital	63	2	52.2	2	1	0	1	0	0	0	3	9	6	1	1	100
杨秀娥	Changsha Traditional Chinese Medicine Rehabilitation Hospital	81	1	59.1	2	1	1	1	0	0	0	1	6	2	4	4	45
叶美松	Changsha Traditional Chinese Medicine Rehabilitation Hospital	86	1	66.3	2	1	0	1	0	0	1	3	9	6	0	0	100
易天锡	Changsha Traditional Chinese Medicine Rehabilitation Hospital	68	2	86.7	2	1	0	1	0	0	0	1	3	1	4	4	10
禹敬兵	Changsha Traditional Chinese Medicine Rehabilitation Hospital	59	2	12.6	1	1	0	1	0	1	1	1	6	2	4	4	30
袁国斌	Changsha Traditional Chinese Medicine Rehabilitation Hospital	64	2	2.1	2	1	0	0	0	0	0	1	6	2	4	4	40
张利君	Changsha Traditional Chinese Medicine Rehabilitation Hospital	63	1	3.9	2	1	0	1	1	0	0	2	3	3	3	4	45
张永央	Changsha Traditional Chinese Medicine Rehabilitation Hospital	68	1	84.9	2	1	0	1	0	0	0	1	3	1	5	5	5
张玉林	Changsha Traditional Chinese Medicine Rehabilitation Hospital	59	2	60.3	2	1	0	0	1	0	0	1	3	1	5	5	0
邹湘明	Changsha Traditional Chinese Medicine Rehabilitation Hospital	69	2	1.8	2	1	0	1	0	1	1	2	5	4	3	3	65
毕苑杰	Chongqing Yuxi Hospital	43	2	31.8	2	1	0	1	0	1	0	3	6	5	2	2	90
陈义钱	Chongqing Yuxi Hospital	94	2	35.4	2	1	0	1	1	0	0	2	3	3	4	4	35
丁积全	Chongqing Yuxi Hospital	64	1	74.4	1	1	0	0	0	0	0	1	3	1	5	5	0
龚顺全	Chongqing Yuxi Hospital	70	2	10.5	2	1	0	1	0	0	0	2	4	3	3	3	60
龚亚东	Chongqing Yuxi Hospital	90	2	9.3	2	1	0	1	0	0	0	2	3	3	3	4	45
何仁山	Chongqing Yuxi Hospital	63	2	6.6	2	1	0	1	0	0	0	2	4	3	3	4	40
江昌明	Chongqing Yuxi Hospital	62	2	9.9	2	1	0	1	1	0	0	2	4	3	4	4	55
柯昌游	Chongqing Yuxi Hospital	80	2	88.2	2	1	0	1	1	1	1	1	9	2	4	4	55
李达兴	Chongqing Yuxi Hospital	66	2	1.8	2	1	0	1	0	0	0	2	3	3	4	4	35
李平心	Chongqing Yuxi Hospital	89	2	54.9	2	1	0	0	1	0	0	3	3	5	4	4	0
李长合	Chongqing Yuxi Hospital	54	1	38.1	1	1	1	0	0	0	0	1	6	2	4	4	15
卢绍珍	Chongqing Yuxi Hospital	81	1	3.9	2	1	0	1	1	0	0	3	9	6	4	2	100
聂敏	Chongqing Yuxi Hospital	56	1	57.9	1	1	0	1	0	0	0	1	8	2	3	4	50
欧阳施伦	Chongqing Yuxi Hospital	60	1	15.6	2	1	1	1	1	0	1	2	4	3	4	4	35
秦世兴	Chongqing Yuxi Hospital	71	2	13.8	1	1	0	1	0	0	0	1	3	1	4	4	0
孙晟睿	Chongqing Yuxi Hospital	44	2	31.5	1	1	0	0	0	0	0	1	3	1	5	5	0
田正芳	Chongqing Yuxi Hospital	85	1	4.5	2	1	0	1	0	0	0	1	6	2	4	4	30
文武昭	Chongqing Yuxi Hospital	69	1	12.6	2	1	0	1	1	0	0	3	6	5	4	4	75
向永芳	Chongqing Yuxi Hospital	94	1	7.2	2	1	0	0	0	0	1	1	7	2	4	4	25
谢先林	Chongqing Yuxi Hospital	63	2	4.5	2	1	0	1	1	0	0	3	8	6	4	3	70
幸波	Chongqing Yuxi Hospital	52	2	3.3	2	1	0	1	0	0	0	3	9	6	1	1	100
杨浩琛	Chongqing Yuxi Hospital	45	2	15.3	2	1	0	1	0	1	0	2	6	4	3	3	80
杨清泉	Chongqing Yuxi Hospital	68	2	4.2	2	1	0	1	0	0	0	3	9	6	1	1	100
杨清泉	Chongqing Yuxi Hospital	68	1	10.8	2	1	0	1	0	0	0	3	6	5	3	3	95
杨小芳	Chongqing Yuxi Hospital	70	1	10.8	1	1	1	1	0	0	0	1	3	1	4	4	0
杨兴玉	Chongqing Yuxi Hospital	68	1	9	2	1	1	0	1	0	0	2	4	3	4	4	55
叶兰英	Chongqing Yuxi Hospital	84	1	33	2	1	0	1	0	0	0	2	3	3	4	4	40
张伟	Chongqing Yuxi Hospital	50	2	12.6	1	1	0	1	0	0	0	1	3	1	5	5	0
钟淑惠	Chongqing Yuxi Hospital	86	1	8.4	2	1	0	1	1	0	0	2	4	3	4	4	65
周祥明	Chongqing Yuxi Hospital	77	2	1.8	2	1	0	1	0	1	1	2	3	3	4	4	30
白清霖	Donghai Elderly Care Hospital	69	2	39.9	2	1	0	1	1	0	0	2	5	4	3	3	60
白永生	Donghai Elderly Care Hospital	85	2	1.5	2	1	0	1	0	0	0	1	6	2	4	4	25
包定珍	Donghai Elderly Care Hospital	89	1	57.6	2	2	0	1	1	1	1	1	7	2	4	4	25
包佩珍	Donghai Elderly Care Hospital	90	1	47.7	2	1	0	0	0	0	0	2	3	3	4	4	55
包卫仙	Donghai Elderly Care Hospital	89	1	1.5	2	1	1	1	0	0	0	1	6	2	4	4	35
包行生	Donghai Elderly Care Hospital	68	2	5.7	1	1	0	1	0	0	0	1	6	2	4	4	10
包勇强	Donghai Elderly Care Hospital	62	2	57.6	1	2	1	1	1	0	0	1	3	1	5	5	0
蔡剑芬	Donghai Elderly Care Hospital	94	1	4.8	2	1	0	1	1	0	0	3	8	6	3	3	90
蔡笑娟	Donghai Elderly Care Hospital	48	1	47.7	1	1	0	1	1	0	0	1	6	2	4	4	30
蔡秀龙	Donghai Elderly Care Hospital	83	1	1	2	1	0	1	0	0	0	2	4	3	1	4	45
蔡裕华	Donghai Elderly Care Hospital	80	1	2.1	2	1	0	0	0	1	0	2	5	4	3	4	55
蔡云芳	Donghai Elderly Care Hospital	72	1	5.7	2	1	1	0	1	0	0	2	5	4	2	2	70
仓基林	Donghai Elderly Care Hospital	78	2	0.6	2	1	0	1	0	0	0	1	5	2	4	4	20
曹宝英	Donghai Elderly Care Hospital	84	1	2.4	2	1	1	1	0	1	1	1	6	2	4	4	25
曹成英	Donghai Elderly Care Hospital	82	1	2.1	2	1	0	0	0	0	0	2	4	3	4	4	55
曹建业	Donghai Elderly Care Hospital	97	2	3	2	2	0	1	0	1	0	2	9	4	1	1	100
曹金香	Donghai Elderly Care Hospital	90	1	2.7	2	2	0	0	0	0	0	1	6	2	4	4	30
曹科华	Donghai Elderly Care Hospital	40	2	3.6	2	1	1	1	0	0	0	1	7	2	4	4	35
曹锐	Donghai Elderly Care Hospital	61	2	85.8	2	1	0	1	0	1	0	2	3	3	4	4	65
曹云新	Donghai Elderly Care Hospital	85	1	2.1	2	1	0	1	0	0	0	1	3	1	4	4	15
曹子良	Donghai Elderly Care Hospital	84	2	4.2	2	1	0	1	1	0	0	1	6	2	4	4	20
岑华挺	Donghai Elderly Care Hospital	81	2	0.9	2	1	0	0	0	0	0	1	9	2	0	3	100
曾年根	Donghai Elderly Care Hospital	63	2	31.8	2	1	0	1	0	0	0	3	4	5	3	3	80
曾飘	Donghai Elderly Care Hospital	97	1	15.6	2	1	0	0	0	0	0	1	6	2	4	4	20
曾元纬	Donghai Elderly Care Hospital	72	2	59.1	2	1	1	0	0	0	0	1	3	1	5	5	10
曾正钦	Donghai Elderly Care Hospital	96	2	73.8	2	1	0	1	1	0	0	2	4	3	4	4	20
常淑清	Donghai Elderly Care Hospital	82	1	2.4	1	1	0	0	0	1	0	1	3	1	5	5	0
巢菊玫	Donghai Elderly Care Hospital	73	1	14.7	2	1	0	1	0	1	0	3	8	6	3	3	95
陈安	Donghai Elderly Care Hospital	55	2	3	2	1	1	1	0	0	0	1	3	1	5	5	0
陈必富	Donghai Elderly Care Hospital	73	2	1	2	1	0	0	0	0	0	3	9	6	1	1	100
陈彩仙	Donghai Elderly Care Hospital	91	1	40.2	2	1	0	1	0	1	1	3	9	6	2	2	95
陈德洪	Donghai Elderly Care Hospital	87	2	2.4	2	1	0	0	1	0	0	1	4	1	4	4	30
陈光平	Donghai Elderly Care Hospital	61	2	11.4	1	1	0	1	0	1	0	1	5	2	3	4	25
陈光珠	Donghai Elderly Care Hospital	75	1	1.2	2	1	0	0	0	0	0	2	6	4	3	3	75
陈惠慈	Donghai Elderly Care Hospital	80	2	77.7	2	1	1	1	1	0	0	1	3	1	5	5	0
陈录寿	Donghai Elderly Care Hospital	74	2	71.1	2	1	0	1	1	1	0	1	3	1	4	4	0
陈梅珍	Donghai Elderly Care Hospital	82	1	7.8	2	1	0	1	0	0	0	2	4	3	4	4	45
陈梅芝	Donghai Elderly Care Hospital	89	1	0.9	2	1	0	1	0	0	0	2	9	4	2	2	85
陈美桂	Donghai Elderly Care Hospital	61	2	8.4	1	1	0	1	0	0	0	1	3	1	5	5	0
陈佩玲	Donghai Elderly Care Hospital	89	1	0.9	2	1	0	0	0	0	0	3	6	5	1	1	90
陈品高	Donghai Elderly Care Hospital	88	1	1.5	2	1	0	0	0	0	0	2	6	4	3	3	60
陈奇生	Donghai Elderly Care Hospital	30	2	5.1	2	1	0	1	0	0	0	2	9	4	2	2	95
陈取宝	Donghai Elderly Care Hospital	89	1	35.1	2	1	0	1	0	1	1	2	8	4	2	2	85
陈仁根	Donghai Elderly Care Hospital	83	2	88.8	2	3	0	1	0	0	0	1	3	1	5	5	0
陈仁正	Donghai Elderly Care Hospital	87	2	1.2	2	1	0	1	1	1	0	2	4	3	4	4	65
陈文功	Donghai Elderly Care Hospital	80	2	78.3	1	1	0	1	0	0	0	1	7	2	4	4	45
陈新华	Donghai Elderly Care Hospital	78	2	13.8	1	1	0	1	1	0	0	1	7	2	4	4	25
陈秀华	Donghai Elderly Care Hospital	89	1	1.5	2	1	0	1	0	0	0	1	7	2	4	4	20
陈秀清	Donghai Elderly Care Hospital	88	1	1.3	2	1	0	1	0	0	0	1	4	1	5	5	5
陈秀英	Donghai Elderly Care Hospital	81	1	0.6	2	1	0	1	0	0	0	3	8	6	4	3	85
陈永国	Donghai Elderly Care Hospital	68	2	16.5	2	1	0	1	1	0	0	1	6	2	4	4	25
陈永秀	Donghai Elderly Care Hospital	79	1	1.2	2	1	0	0	0	0	0	1	7	2	4	4	25
陈泽勇	Donghai Elderly Care Hospital	46	2	7.5	2	1	0	1	0	0	0	2	3	3	4	4	45
陈长久	Donghai Elderly Care Hospital	65	2	1.3	1	1	0	1	0	1	0	1	3	1	5	5	0
陈正樑	Donghai Elderly Care Hospital	82	2	75.6	2	2	0	1	0	0	0	3	9	6	1	1	95
陈仲殿	Donghai Elderly Care Hospital	81	2	34.8	2	1	0	1	0	0	0	2	4	3	3	3	60
程宝隆	Donghai Elderly Care Hospital	89	2	1.2	2	1	0	0	0	0	0	3	9	6	2	2	100
程海龙	Donghai Elderly Care Hospital	79	2	64.8	2	1	0	1	1	0	0	2	5	4	3	3	60
程俊千	Donghai Elderly Care Hospital	59	2	21.9	1	1	0	0	1	1	0	1	3	1	5	5	0
程梦虎	Donghai Elderly Care Hospital	89	2	9	1	1	0	1	0	0	0	1	3	1	5	5	0
程湘云	Donghai Elderly Care Hospital	89	1	82.5	2	2	0	0	1	1	1	3	8	6	3	3	95
池全福	Donghai Elderly Care Hospital	81	2	16.5	2	1	0	0	1	1	0	3	8	6	1	1	95
仇红妹	Donghai Elderly Care Hospital	77	1	7.5	2	2	1	1	0	0	0	1	6	2	5	5	15
储四海	Donghai Elderly Care Hospital	67	2	29.1	2	1	0	1	0	1	0	3	3	5	3	3	80
崔承基	Donghai Elderly Care Hospital	46	2	2.1	2	1	0	1	0	0	0	2	9	4	2	2	100
崔恩发	Donghai Elderly Care Hospital	66	2	9.3	1	1	0	1	0	0	0	1	3	1	5	5	0
崔龙生	Donghai Elderly Care Hospital	66	2	0.9	2	1	0	1	1	0	0	1	6	2	4	4	20
崔莹	Donghai Elderly Care Hospital	48	1	14.7	1	1	0	1	0	0	0	1	6	2	4	4	25
达筱梅	Donghai Elderly Care Hospital	65	1	84	2	1	0	1	1	0	0	1	6	2	4	4	35
戴莉芳	Donghai Elderly Care Hospital	88	1	37.5	2	1	0	1	0	1	0	1	3	1	5	5	0
戴其新	Donghai Elderly Care Hospital	87	2	44.7	2	1	0	1	0	0	1	2	4	3	3	3	50
戴山林	Donghai Elderly Care Hospital	89	2	0.6	2	1	0	1	0	0	0	3	9	6	1	1	100
戴伟良	Donghai Elderly Care Hospital	69	2	1.2	2	1	0	1	0	1	1	2	7	4	1	1	85
戴晓峰	Donghai Elderly Care Hospital	58	2	0.9	2	1	0	1	1	0	0	3	9	6	1	1	95
邓超然	Donghai Elderly Care Hospital	81	2	67.5	2	5	0	1	0	0	0	2	5	4	3	3	65
邓坤林	Donghai Elderly Care Hospital	88	1	7.5	2	1	0	1	0	0	0	3	9	6	1	1	95
邓玉才	Donghai Elderly Care Hospital	81	2	2.1	2	1	1	1	0	0	0	2	3	3	4	4	30
翟应虹	Donghai Elderly Care Hospital	79	1	25.5	2	1	1	1	1	1	0	1	3	1	5	5	5
刁忠诚	Donghai Elderly Care Hospital	72	2	0.9	2	1	1	0	0	0	0	1	3	1	5	5	0
丁阿大	Donghai Elderly Care Hospital	47	1	35.1	2	1	0	0	0	0	0	1	3	1	5	5	0
丁春英	Donghai Elderly Care Hospital	58	1	7.2	2	1	1	1	1	1	0	1	7	2	3	4	40
丁翠娣	Donghai Elderly Care Hospital	86	1	82.8	2	1	0	1	1	0	0	3	7	6	1	1	90
丁惠胜	Donghai Elderly Care Hospital	84	2	3.9	2	1	0	0	0	0	0	2	3	3	4	4	50
丁家钦	Donghai Elderly Care Hospital	87	2	2.4	2	1	0	1	0	1	1	2	6	4	3	3	80
丁永成	Donghai Elderly Care Hospital	92	2	61.5	2	1	0	0	0	0	1	3	9	6	1	1	95
丁作纯	Donghai Elderly Care Hospital	76	1	52.5	2	2	0	1	1	1	0	3	9	6	1	1	100
董善着	Donghai Elderly Care Hospital	65	2	2.4	1	1	0	1	0	1	0	1	6	2	4	4	50
董霞	Donghai Elderly Care Hospital	47	1	90	2	2	0	1	0	1	0	2	4	3	4	4	35
董赵云	Donghai Elderly Care Hospital	66	1	0.9	2	1	0	0	0	1	0	2	7	4	2	2	90
都桃英	Donghai Elderly Care Hospital	85	1	5.1	2	1	0	0	0	0	0	3	9	6	1	1	100
杜德荣	Donghai Elderly Care Hospital	86	2	88.5	2	1	0	1	0	0	0	3	9	6	2	2	100
杜云仙	Donghai Elderly Care Hospital	80	1	74.4	2	1	0	0	0	0	0	1	4	1	5	5	0
鄂成龙	Donghai Elderly Care Hospital	49	2	3.3	1	1	0	1	0	0	0	1	6	2	4	4	15
范家海	Donghai Elderly Care Hospital	64	2	11.7	1	1	0	1	0	1	0	1	3	1	5	5	0
范晓伦	Donghai Elderly Care Hospital	66	2	30	2	2	0	1	0	0	0	1	5	2	5	5	5
房凤春	Donghai Elderly Care Hospital	70	1	3.3	2	1	0	0	0	0	0	1	5	2	4	4	40
费宗怡	Donghai Elderly Care Hospital	65	2	1.5	2	1	0	0	0	1	1	1	5	2	4	4	35
冯宪清	Donghai Elderly Care Hospital	79	2	65.1	2	1	0	0	0	1	1	2	3	3	3	3	70
冯信梅	Donghai Elderly Care Hospital	66	1	40.5	1	1	1	1	0	0	0	1	7	2	3	3	60
冯燕玲	Donghai Elderly Care Hospital	65	1	2.7	1	1	0	1	0	0	0	1	7	2	4	4	40
冯兆法	Donghai Elderly Care Hospital	74	2	1	2	1	0	1	0	0	0	3	8	6	3	3	95
付芳	Donghai Elderly Care Hospital	54	1	4.5	2	1	1	1	0	0	0	2	5	4	4	4	85
付桂英	Donghai Elderly Care Hospital	92	1	84.6	2	1	1	1	0	0	0	2	7	4	4	3	75
付思昭	Donghai Elderly Care Hospital	85	2	22.5	2	1	0	1	1	0	1	1	6	2	4	4	40
傅宏元	Donghai Elderly Care Hospital	66	2	1.2	1	1	1	1	0	1	0	1	6	2	5	5	10
傅蜀亮	Donghai Elderly Care Hospital	74	1	37.2	2	1	1	1	1	0	0	1	7	2	4	4	30
富伯兴	Donghai Elderly Care Hospital	85	2	4.2	2	1	0	1	0	1	1	1	8	2	4	4	35
高德权	Donghai Elderly Care Hospital	67	2	72.9	2	1	0	0	0	0	0	2	4	3	4	4	65
高恒平	Donghai Elderly Care Hospital	63	2	1.5	2	1	0	1	0	0	0	3	9	6	2	2	90
高淑清	Donghai Elderly Care Hospital	90	1	10.8	2	1	1	1	1	0	0	1	7	2	5	5	20
高顺喜	Donghai Elderly Care Hospital	58	2	1.5	2	1	0	1	0	0	1	1	6	2	4	4	20
高玉兰	Donghai Elderly Care Hospital	81	1	0.6	2	1	0	1	0	1	1	2	6	4	3	3	80
葛晶晶	Donghai Elderly Care Hospital	24	1	1.2	1	1	0	1	0	1	1	1	7	2	4	4	25
葛林根	Donghai Elderly Care Hospital	72	2	42.6	2	1	0	0	1	1	1	3	5	5	2	2	100
耿德福	Donghai Elderly Care Hospital	61	2	4.5	2	1	1	0	0	0	0	3	4	5	4	4	60
宫兆梅	Donghai Elderly Care Hospital	66	1	27.6	2	2	0	1	1	1	0	1	5	2	4	4	10
龚惠林	Donghai Elderly Care Hospital	91	1	90	2	2	0	0	0	0	0	3	9	6	0	0	100
龚建勇	Donghai Elderly Care Hospital	56	2	0.6	2	1	1	0	0	0	0	1	3	1	5	5	0
龚有瑞	Donghai Elderly Care Hospital	60	2	1.8	1	1	0	1	0	0	0	1	7	2	4	4	45
顾阿留	Donghai Elderly Care Hospital	86	1	0.9	2	1	0	0	0	0	0	1	4	1	4	4	25
顾道琴	Donghai Elderly Care Hospital	78	1	59.4	2	3	0	1	0	0	0	1	3	1	5	5	0
顾兰芳	Donghai Elderly Care Hospital	84	1	6	2	1	0	1	0	1	1	2	4	3	4	3	75
顾龙珍	Donghai Elderly Care Hospital	77	1	1.2	2	1	0	0	0	0	0	1	5	2	4	4	35
顾书琴	Donghai Elderly Care Hospital	96	1	0.9	2	1	0	1	0	0	0	2	4	3	3	3	50
顾秀娥	Donghai Elderly Care Hospital	80	1	62.4	2	1	1	0	0	0	0	2	4	3	3	4	50
顾银宝	Donghai Elderly Care Hospital	71	2	5.4	2	1	1	0	1	0	0	1	6	2	4	4	35
顾友良	Donghai Elderly Care Hospital	83	2	50.4	2	1	0	1	0	1	0	2	7	4	1	1	75
顾正荣	Donghai Elderly Care Hospital	87	1	80.1	2	1	0	0	0	1	1	2	8	4	3	3	75
桂美芳	Donghai Elderly Care Hospital	83	1	75.9	2	2	0	1	1	0	0	3	8	6	0	3	95
郭素兰	Donghai Elderly Care Hospital	75	1	74.1	2	2	0	1	1	1	1	2	8	4	3	3	75
郭杏芳	Donghai Elderly Care Hospital	55	2	1.2	2	1	0	1	0	0	0	2	4	3	3	3	70
郭竹青	Donghai Elderly Care Hospital	94	1	42.3	2	2	1	1	1	0	0	1	3	1	5	5	0
郭子佳	Donghai Elderly Care Hospital	91	1	23.7	2	1	0	1	0	0	0	2	5	4	3	3	80
过增荣	Donghai Elderly Care Hospital	86	2	5.4	1	1	0	1	0	0	0	1	3	1	5	5	0
韩德有	Donghai Elderly Care Hospital	58	2	11.1	2	1	1	1	0	1	0	1	6	2	4	4	35
韩洪宝	Donghai Elderly Care Hospital	86	1	2.4	2	1	0	0	0	0	0	3	9	6	1	1	100
韩人龙	Donghai Elderly Care Hospital	78	2	0.6	2	1	0	1	0	0	0	1	8	2	4	4	20
韩伟乐	Donghai Elderly Care Hospital	25	2	22.2	1	1	0	0	0	0	0	1	6	2	4	4	40
何春宝	Donghai Elderly Care Hospital	53	2	9	1	1	0	1	0	0	0	1	6	2	4	4	10
何春英	Donghai Elderly Care Hospital	74	1	1	2	1	0	1	0	0	0	2	6	4	3	3	70
何莽	Donghai Elderly Care Hospital	24	2	1.8	2	1	1	0	1	0	0	3	9	6	1	1	100
何友德	Donghai Elderly Care Hospital	71	2	1.3	2	1	0	1	0	0	0	1	7	2	4	4	50
何韵曦	Donghai Elderly Care Hospital	92	2	2.7	2	1	0	1	0	0	0	1	6	2	3	4	30
何振群	Donghai Elderly Care Hospital	75	1	8.1	1	1	1	1	0	0	0	1	4	1	5	5	0
赫向军	Donghai Elderly Care Hospital	47	2	10.5	1	1	0	1	0	0	0	1	6	2	4	4	20
侯福根	Donghai Elderly Care Hospital	69	2	15.6	1	2	0	0	0	0	0	1	6	2	4	4	15
胡秉贞	Donghai Elderly Care Hospital	100	1	6.3	2	1	0	1	0	0	0	1	8	2	4	4	40
胡婵娟	Donghai Elderly Care Hospital	89	1	33	2	1	0	0	0	1	1	2	8	4	3	3	90
胡诚隆	Donghai Elderly Care Hospital	77	1	1.8	2	1	0	0	0	0	0	1	6	2	3	4	50
胡荣辉	Donghai Elderly Care Hospital	70	2	1.3	2	1	0	0	0	0	0	2	9	4	3	3	100
胡士春	Donghai Elderly Care Hospital	50	2	2.4	1	1	0	1	0	0	0	1	6	2	4	4	10
胡天贵	Donghai Elderly Care Hospital	62	1	2.7	2	1	0	0	0	0	1	3	9	6	0	0	100
胡锡元	Donghai Elderly Care Hospital	86	2	8.1	2	1	0	1	0	0	0	3	9	6	0	0	100
胡喜娣	Donghai Elderly Care Hospital	85	1	2.4	2	3	0	1	1	0	0	1	5	2	4	4	30
胡勇庭	Donghai Elderly Care Hospital	45	2	3.3	1	1	0	1	0	1	0	1	6	2	4	4	15
胡玉兰	Donghai Elderly Care Hospital	80	1	47.1	2	1	0	1	0	0	0	2	6	4	3	3	70
胡月娥	Donghai Elderly Care Hospital	88	1	0.6	2	1	0	0	0	0	1	1	6	2	4	4	30
胡志祥	Donghai Elderly Care Hospital	68	2	90	2	2	0	1	0	0	0	2	6	4	3	3	75
黄翠英	Donghai Elderly Care Hospital	90	2	25.8	2	3	0	1	0	0	0	1	4	1	5	5	0
黄冬时	Donghai Elderly Care Hospital	63	2	16.5	2	1	0	0	0	1	1	2	6	4	3	3	90
黄凤琪	Donghai Elderly Care Hospital	84	2	27.9	2	1	0	0	1	1	1	2	8	4	3	3	85
黄福妹	Donghai Elderly Care Hospital	87	1	1.5	2	1	0	1	0	1	1	1	7	2	4	4	50
黄根度	Donghai Elderly Care Hospital	81	2	58.5	2	1	1	1	1	0	0	2	5	4	3	3	75
黄贵方	Donghai Elderly Care Hospital	76	2	1.2	2	1	0	1	0	0	0	1	9	2	4	4	15
黄金娣	Donghai Elderly Care Hospital	87	1	2.1	2	1	0	1	1	0	0	3	9	6	3	3	95
黄金囡	Donghai Elderly Care Hospital	90	1	0.6	2	1	0	1	1	1	1	3	8	6	4	3	90
黄觉先	Donghai Elderly Care Hospital	83	2	2.1	1	2	0	0	1	0	0	1	7	2	4	4	25
黄俊德	Donghai Elderly Care Hospital	70	2	64.8	2	2	0	1	0	1	1	3	9	6	0	0	100
黄玲玲	Donghai Elderly Care Hospital	74	1	87.3	2	1	0	1	0	1	1	2	7	4	3	3	65
黄茂祥	Donghai Elderly Care Hospital	67	2	1.5	1	1	0	1	0	0	0	1	7	2	3	4	30
黄培兴	Donghai Elderly Care Hospital	79	2	41.4	2	1	1	1	1	0	0	1	3	1	5	5	0
黄三妹	Donghai Elderly Care Hospital	67	1	16.8	1	1	0	1	1	0	0	1	5	2	4	4	15
黄素英	Donghai Elderly Care Hospital	86	1	1.5	2	1	0	1	0	0	0	1	8	2	4	4	30
黄廷山	Donghai Elderly Care Hospital	65	2	20.7	1	1	0	1	0	0	0	1	6	2	4	4	20
黄扬兴	Donghai Elderly Care Hospital	65	2	60.3	1	2	1	0	0	1	1	1	3	1	5	5	0
黄钰良	Donghai Elderly Care Hospital	59	2	0.6	2	1	0	1	1	0	0	3	9	6	1	1	100
黄月芬	Donghai Elderly Care Hospital	89	1	60	2	1	0	1	0	1	1	2	7	4	3	3	85
戢馀梁	Donghai Elderly Care Hospital	91	2	0.9	2	1	0	1	0	0	0	2	9	4	2	2	100
纪士江	Donghai Elderly Care Hospital	83	2	0.6	2	1	0	1	0	0	0	2	5	4	4	3	75
纪小兔	Donghai Elderly Care Hospital	56	2	44.1	2	1	1	1	1	0	0	1	3	1	0	5	0
纪小兔	Donghai Elderly Care Hospital	55	2	2.4	2	1	0	1	1	0	0	3	9	6	2	2	100
纪秀香	Donghai Elderly Care Hospital	41	1	75.9	1	1	0	0	0	1	0	1	7	2	4	4	35
季庙元	Donghai Elderly Care Hospital	56	2	4.2	1	1	0	1	0	0	0	1	9	2	4	4	40
季秀珍	Donghai Elderly Care Hospital	73	1	2.4	2	1	0	1	1	0	0	3	6	5	1	3	55
贾太华	Donghai Elderly Care Hospital	85	1	2.4	2	1	0	1	1	0	0	2	4	3	3	3	70
江浩荣	Donghai Elderly Care Hospital	66	2	24	2	1	0	1	1	0	0	3	6	5	2	4	65
江丽萍	Donghai Elderly Care Hospital	58	1	0.6	2	1	0	1	0	0	0	1	7	2	4	4	35
江雅萍	Donghai Elderly Care Hospital	65	1	34.5	2	1	1	1	1	0	0	1	7	2	4	4	30
江正坤	Donghai Elderly Care Hospital	66	2	18.6	2	1	1	1	0	0	0	1	5	2	4	4	25
姜传英	Donghai Elderly Care Hospital	91	1	1	2	1	0	0	0	1	1	3	9	6	1	1	100
姜华清	Donghai Elderly Care Hospital	76	2	0.6	2	1	0	0	0	0	0	2	9	4	2	2	95
姜勇	Donghai Elderly Care Hospital	44	2	19.5	2	1	0	1	0	1	1	2	7	4	3	3	90
姜仲云	Donghai Elderly Care Hospital	67	1	7.2	2	2	0	0	1	1	0	2	3	3	2	4	45
蒋爱娟	Donghai Elderly Care Hospital	91	1	9.9	2	1	0	0	0	1	1	3	8	6	2	2	90
蒋才英	Donghai Elderly Care Hospital	84	2	11.4	2	1	0	1	0	1	1	2	9	4	1	1	100
蒋万姣	Donghai Elderly Care Hospital	56	1	3.6	2	1	0	1	0	0	0	3	6	5	2	2	75
蒋文仙	Donghai Elderly Care Hospital	77	1	1.2	2	1	0	0	0	0	0	3	9	6	2	2	100
蒋学芳	Donghai Elderly Care Hospital	91	1	18.3	2	1	0	0	1	0	0	3	6	5	3	3	75
蒋扬虎	Donghai Elderly Care Hospital	41	1	12	2	1	0	1	0	0	0	2	6	4	3	3	85
解永珍	Donghai Elderly Care Hospital	91	1	58.2	2	1	0	1	1	0	0	1	3	1	5	5	0
金凤芹	Donghai Elderly Care Hospital	83	1	0.6	2	1	0	1	0	1	1	3	9	6	1	1	100
金淑玉	Donghai Elderly Care Hospital	85	1	90	2	1	0	0	0	0	0	1	3	1	5	5	0
金树文	Donghai Elderly Care Hospital	69	2	0.9	2	1	0	1	1	0	1	2	4	3	3	3	55
金玮瑛	Donghai Elderly Care Hospital	52	1	2.7	1	1	1	1	1	0	0	1	3	1	5	5	0
金月娥	Donghai Elderly Care Hospital	88	1	1	2	1	0	1	0	0	0	2	4	3	4	4	55
金忠民	Donghai Elderly Care Hospital	71	1	24.6	2	2	0	0	1	0	0	3	9	6	2	2	100
晋华富	Donghai Elderly Care Hospital	73	2	4.5	2	1	0	1	0	0	0	3	8	6	1	1	85
晋清龙	Donghai Elderly Care Hospital	71	2	11.1	1	1	0	1	0	0	0	1	7	2	4	4	45
康玲	Donghai Elderly Care Hospital	43	1	3.9	1	1	0	0	0	1	0	1	3	1	5	5	0
孔和元	Donghai Elderly Care Hospital	84	2	67.5	2	2	0	1	0	1	1	1	6	2	4	4	50
乐桂明	Donghai Elderly Care Hospital	75	2	2.1	1	1	0	0	0	0	0	1	6	2	4	4	50
乐菊香	Donghai Elderly Care Hospital	89	1	55.5	2	1	0	1	0	0	0	2	9	4	2	2	90
雷荣荃	Donghai Elderly Care Hospital	88	2	30	2	1	0	0	0	1	1	1	4	1	4	4	0
雷瑞明	Donghai Elderly Care Hospital	43	2	6.3	1	1	1	0	1	0	0	1	4	1	4	4	10
雷四化	Donghai Elderly Care Hospital	38	2	30	2	2	1	1	0	1	0	1	7	2	4	4	30
雷永秀	Donghai Elderly Care Hospital	85	1	1.3	2	1	0	0	0	0	0	2	9	4	2	2	100
黎有嫦	Donghai Elderly Care Hospital	50	1	11.7	2	1	1	0	1	0	0	1	8	2	4	4	50
黎韵秋	Donghai Elderly Care Hospital	87	1	2.4	2	1	0	1	0	0	0	2	4	3	1	1	70
李步云	Donghai Elderly Care Hospital	46	2	90	2	1	0	1	0	1	0	1	5	2	4	4	0
李崇续	Donghai Elderly Care Hospital	56	2	6.3	1	1	0	1	0	0	0	1	6	2	4	4	40
李翠娣	Donghai Elderly Care Hospital	84	1	39.9	2	1	0	0	0	1	1	2	3	3	1	4	30
李大宝	Donghai Elderly Care Hospital	83	2	22.5	2	1	0	0	0	0	0	3	9	6	1	1	100
李根妹	Donghai Elderly Care Hospital	87	2	25.8	2	1	0	1	1	0	0	2	6	4	4	4	55
李广和	Donghai Elderly Care Hospital	59	2	3.6	2	3	0	1	0	0	0	2	5	4	3	3	60
李洪柱	Donghai Elderly Care Hospital	69	2	20.1	1	1	1	0	0	0	0	1	3	1	4	4	0
李家凤	Donghai Elderly Care Hospital	64	1	42.6	2	2	0	0	0	0	0	1	5	2	5	5	15
李家平	Donghai Elderly Care Hospital	33	2	15	2	1	0	1	0	0	1	3	7	6	4	4	85
李洁兰	Donghai Elderly Care Hospital	52	1	2.7	1	1	0	1	0	0	0	1	7	2	4	4	35
李金平	Donghai Elderly Care Hospital	61	2	49.8	2	1	1	1	0	0	0	1	6	2	4	4	15
李开菊	Donghai Elderly Care Hospital	93	1	1.3	2	1	0	0	1	0	0	2	9	4	1	1	100
李科瑞	Donghai Elderly Care Hospital	87	2	87.6	2	1	0	0	0	0	0	3	9	6	1	1	100
李妹乸	Donghai Elderly Care Hospital	63	2	7.8	1	1	0	1	1	0	0	1	8	2	4	4	55
李梦凤	Donghai Elderly Care Hospital	81	1	38.1	2	1	0	0	1	0	0	2	9	4	2	2	90
李明修	Donghai Elderly Care Hospital	93	2	25.8	2	4	1	1	0	0	0	1	4	1	5	5	10
李培崎	Donghai Elderly Care Hospital	68	2	41.7	2	3	1	1	1	0	0	1	5	2	5	5	5
李世楷	Donghai Elderly Care Hospital	83	2	60	2	2	0	1	0	0	0	2	9	4	1	1	100
李书珍	Donghai Elderly Care Hospital	89	1	57.9	2	1	0	0	0	0	0	2	9	4	2	2	90
李树兰	Donghai Elderly Care Hospital	87	1	1	2	1	0	1	0	0	1	3	9	6	0	0	100
李树清	Donghai Elderly Care Hospital	55	2	22.8	1	1	0	0	0	0	0	1	3	1	5	5	0
李先容	Donghai Elderly Care Hospital	82	1	37.5	2	1	0	0	0	0	0	1	8	2	4	4	45
李新桥	Donghai Elderly Care Hospital	69	2	89.7	2	1	0	0	1	0	0	1	7	2	4	4	55
李秀兰	Donghai Elderly Care Hospital	65	1	10.8	2	1	0	0	1	0	0	1	7	2	3	4	50
李旭明	Donghai Elderly Care Hospital	63	2	16.2	2	1	0	1	0	1	0	2	4	3	3	3	65
李永波	Donghai Elderly Care Hospital	55	2	6.6	2	1	0	1	0	1	0	2	3	3	5	5	35
李永兰	Donghai Elderly Care Hospital	79	1	2.1	2	1	1	1	1	0	0	1	7	2	4	4	60
李玉才	Donghai Elderly Care Hospital	57	2	3.9	1	1	0	1	0	0	0	1	3	1	5	5	0
李占荣	Donghai Elderly Care Hospital	82	1	1	2	1	0	0	0	1	1	3	5	5	3	3	95
李振东	Donghai Elderly Care Hospital	70	2	7.5	1	1	1	1	1	1	0	1	7	2	4	4	35
李振东	Donghai Elderly Care Hospital	58	2	31.8	2	1	0	1	0	0	0	2	7	4	4	4	85
李忠强	Donghai Elderly Care Hospital	65	2	0.6	2	3	0	0	0	0	1	1	3	1	4	4	15
李宗运	Donghai Elderly Care Hospital	34	2	18.6	1	1	0	0	0	0	0	1	3	1	5	5	0
厉勇	Donghai Elderly Care Hospital	75	2	1	2	1	1	0	0	0	0	1	4	1	4	4	15
励秋琴	Donghai Elderly Care Hospital	82	1	14.4	2	1	0	0	0	1	1	2	4	3	3	3	65
郦根才	Donghai Elderly Care Hospital	78	2	1.2	2	1	0	1	0	1	1	2	7	4	3	3	85
郦秀娥	Donghai Elderly Care Hospital	80	1	60	2	3	1	1	0	0	0	1	4	1	5	5	10
梁汉培	Donghai Elderly Care Hospital	74	2	1	2	1	0	1	0	1	1	2	4	3	4	4	55
梁礼林	Donghai Elderly Care Hospital	33	2	0.6	1	1	0	1	0	0	0	1	4	1	5	5	5
梁雯芳	Donghai Elderly Care Hospital	51	1	49.5	2	2	1	1	1	0	0	2	4	3	4	4	55
廖耳树	Donghai Elderly Care Hospital	63	2	73.5	1	1	0	0	0	0	1	1	8	2	4	4	30
廖贵兴	Donghai Elderly Care Hospital	86	2	3.6	2	1	0	1	0	0	0	2	5	4	3	4	30
廖清琼	Donghai Elderly Care Hospital	79	1	33	2	1	1	1	0	0	0	1	3	1	5	5	0
廖秀华	Donghai Elderly Care Hospital	83	1	90	2	5	0	0	0	0	0	1	6	2	4	4	55
林贵友	Donghai Elderly Care Hospital	65	2	79.8	2	1	0	0	1	1	0	2	4	3	4	4	45
林国英	Donghai Elderly Care Hospital	88	1	7.5	2	1	0	0	0	0	0	3	9	6	0	0	100
林厚森	Donghai Elderly Care Hospital	87	2	0.6	2	1	0	1	0	0	0	3	8	6	3	3	95
林腊妹	Donghai Elderly Care Hospital	84	1	7.8	2	1	0	0	0	0	0	1	3	1	4	4	20
林丽华	Donghai Elderly Care Hospital	75	1	13.5	2	1	0	1	0	0	0	2	3	3	4	4	45
林美	Donghai Elderly Care Hospital	56	1	29.4	1	1	0	1	0	1	0	1	8	2	3	3	80
林全金	Donghai Elderly Care Hospital	37	2	4.2	1	1	0	0	0	0	0	1	8	2	4	4	50
林荣禄	Donghai Elderly Care Hospital	82	2	1	2	1	0	0	1	0	0	3	9	6	2	2	100
林松英	Donghai Elderly Care Hospital	89	1	57	2	1	1	1	0	0	0	1	3	1	5	5	0
林文菊	Donghai Elderly Care Hospital	84	2	0.6	2	1	0	0	0	0	0	3	8	6	3	3	95
林勇	Donghai Elderly Care Hospital	48	2	26.4	1	1	1	1	1	0	0	1	8	2	4	4	65
林玉稳	Donghai Elderly Care Hospital	56	2	10.8	1	1	0	1	0	0	0	1	6	2	4	4	5
林之金	Donghai Elderly Care Hospital	55	2	42.3	1	1	0	1	0	0	0	1	3	1	4	4	0
凌国标	Donghai Elderly Care Hospital	79	2	0.9	2	1	0	1	0	1	1	1	9	2	4	4	45
凌惠芳	Donghai Elderly Care Hospital	87	1	37.2	2	2	0	1	0	0	1	2	4	3	1	1	85
凌贤宏	Donghai Elderly Care Hospital	70	1	60	2	2	1	1	0	1	0	3	9	6	1	1	100
刘宝玉	Donghai Elderly Care Hospital	86	1	1	2	1	0	0	0	0	0	3	9	6	3	3	95
刘保坤	Donghai Elderly Care Hospital	87	2	1.2	2	1	1	1	1	0	0	3	9	6	3	3	90
刘炳忠	Donghai Elderly Care Hospital	94	2	10.8	2	1	1	1	1	0	0	1	4	1	4	4	20
刘昌松	Donghai Elderly Care Hospital	78	2	2.7	2	1	0	1	1	0	0	2	5	4	3	3	55
刘大妹	Donghai Elderly Care Hospital	87	1	87.9	2	2	0	1	0	1	1	1	6	2	4	4	30
刘登贤	Donghai Elderly Care Hospital	81	2	65.1	2	1	1	1	0	0	0	2	4	3	4	4	60
刘发兵	Donghai Elderly Care Hospital	47	2	3.3	1	1	0	1	0	0	0	1	9	2	4	4	45
刘钢	Donghai Elderly Care Hospital	40	2	6	1	1	0	0	0	0	0	1	4	1	5	5	0
刘华琴	Donghai Elderly Care Hospital	61	1	1.8	2	1	0	1	1	0	0	1	6	2	4	4	25
刘辉青	Donghai Elderly Care Hospital	73	2	11.1	2	1	0	0	0	0	0	3	9	6	3	3	90
刘辉青	Donghai Elderly Care Hospital	73	2	15.6	2	1	0	0	0	0	0	3	9	6	3	3	90
刘加琼	Donghai Elderly Care Hospital	71	1	3	2	2	0	0	0	0	0	1	3	1	4	4	10
刘美忠	Donghai Elderly Care Hospital	72	2	30.3	2	2	0	0	0	0	0	2	6	4	1	1	75
刘善华	Donghai Elderly Care Hospital	68	2	1.2	2	1	0	0	0	1	1	3	9	6	3	3	95
刘素华	Donghai Elderly Care Hospital	78	1	34.8	2	1	0	1	0	0	0	2	4	3	4	4	50
刘小妹	Donghai Elderly Care Hospital	94	1	0.6	2	1	1	1	1	1	1	3	9	6	2	2	100
刘小品	Donghai Elderly Care Hospital	77	2	45	2	2	0	1	0	0	0	1	3	1	5	5	0
刘秀英	Donghai Elderly Care Hospital	92	1	37.8	2	1	0	1	0	0	0	2	6	4	3	3	55
刘学勤	Donghai Elderly Care Hospital	65	2	50.4	2	2	0	1	1	0	0	3	8	6	0	3	95
刘训芬	Donghai Elderly Care Hospital	86	1	1	2	2	0	1	0	0	0	2	9	4	3	3	95
刘殷	Donghai Elderly Care Hospital	88	1	2.7	2	1	0	1	0	0	1	3	9	6	1	1	100
刘玉红	Donghai Elderly Care Hospital	47	2	1.2	2	1	0	0	0	0	0	2	6	4	2	2	75
刘月英	Donghai Elderly Care Hospital	86	1	24	2	1	0	1	0	0	0	1	4	1	4	4	25
刘忠莲	Donghai Elderly Care Hospital	71	1	20.4	2	1	0	1	0	0	0	2	6	4	3	3	80
柳英兰	Donghai Elderly Care Hospital	76	1	1.8	2	1	0	1	0	0	0	2	4	3	2	4	65
卢伯勤	Donghai Elderly Care Hospital	72	2	5.7	2	1	1	1	0	0	0	1	3	1	5	5	0
卢粉年	Donghai Elderly Care Hospital	89	1	33.6	2	1	0	0	0	0	0	2	5	4	1	3	65
卢素贞	Donghai Elderly Care Hospital	77	1	8.1	2	1	1	1	1	0	0	2	7	4	2	2	85
卢小珍	Donghai Elderly Care Hospital	51	1	26.1	2	1	0	1	0	0	0	2	4	3	4	4	40
卢影华	Donghai Elderly Care Hospital	87	1	58.5	2	1	0	0	0	0	0	2	6	4	3	3	65
陆八妹	Donghai Elderly Care Hospital	88	1	3.9	2	1	0	0	1	0	0	2	6	4	3	3	75
陆宝如	Donghai Elderly Care Hospital	81	2	74.7	2	1	0	0	0	0	0	1	5	2	5	5	5
陆德华	Donghai Elderly Care Hospital	85	1	27.9	2	1	0	0	0	0	0	2	7	4	3	3	85
陆凤芳	Donghai Elderly Care Hospital	87	1	2.1	1	1	0	1	0	1	0	1	5	2	4	4	20
陆贵林	Donghai Elderly Care Hospital	85	2	30.9	2	1	1	1	1	0	0	2	4	3	4	4	55
陆国强	Donghai Elderly Care Hospital	73	2	1.8	2	1	0	1	1	0	1	1	6	2	4	4	35
陆洪发	Donghai Elderly Care Hospital	68	2	13.2	2	1	0	1	0	0	0	1	6	2	4	4	25
陆民慧	Donghai Elderly Care Hospital	82	1	68.1	2	1	1	1	0	0	0	2	3	3	4	4	40
陆润瑛	Donghai Elderly Care Hospital	83	1	2.1	2	1	0	0	0	0	0	3	9	6	0	0	100
陆长法	Donghai Elderly Care Hospital	76	2	1	2	1	0	1	0	1	0	2	4	3	4	4	60
罗焕阳	Donghai Elderly Care Hospital	62	2	18.3	1	1	0	1	1	0	0	1	7	2	4	4	25
罗仁义	Donghai Elderly Care Hospital	88	2	42.3	2	1	0	1	0	0	0	3	8	6	1	1	100
罗任光	Donghai Elderly Care Hospital	55	2	5.1	1	1	1	1	1	0	0	1	9	2	4	4	65
罗修耀	Donghai Elderly Care Hospital	52	2	22.8	1	1	1	0	0	0	0	1	3	1	5	5	0
罗秀兰	Donghai Elderly Care Hospital	82	1	1.8	2	1	0	0	0	0	0	1	6	2	4	4	5
罗志诚	Donghai Elderly Care Hospital	79	2	66.9	2	2	0	1	1	0	0	3	5	5	3	3	70
吕凤超	Donghai Elderly Care Hospital	71	2	49.8	2	1	1	0	0	1	0	1	7	2	4	4	25
吕吉云	Donghai Elderly Care Hospital	82	1	1.5	2	1	0	0	0	1	0	2	6	4	3	3	85
吕臻	Donghai Elderly Care Hospital	38	2	2.4	1	1	0	1	0	1	1	1	6	2	4	4	25
马光跃	Donghai Elderly Care Hospital	73	2	24.3	1	1	0	0	0	1	0	1	6	2	4	4	30
马国荣	Donghai Elderly Care Hospital	59	2	3.6	1	1	0	1	0	0	0	1	3	1	5	5	0
马金生	Donghai Elderly Care Hospital	61	2	2.1	2	1	0	1	0	0	0	1	6	2	4	4	15
马俊	Donghai Elderly Care Hospital	88	2	2.7	2	1	0	0	1	0	0	3	9	6	1	1	100
马梅仙	Donghai Elderly Care Hospital	89	1	26.1	2	2	0	1	1	0	0	2	5	4	1	1	75
毛宝珍	Donghai Elderly Care Hospital	83	1	5.1	2	1	0	1	0	0	0	2	5	4	4	4	60
毛炳田	Donghai Elderly Care Hospital	66	2	82.5	2	1	0	1	0	0	0	1	3	1	5	5	0
毛鸿珍	Donghai Elderly Care Hospital	64	1	1	2	1	0	0	1	0	0	2	4	3	4	4	50
毛文秀	Donghai Elderly Care Hospital	88	1	2.4	2	1	0	0	0	1	0	3	9	6	1	1	100
毛学军	Donghai Elderly Care Hospital	54	2	2.1	2	1	0	0	1	0	0	3	9	6	1	1	100
峁瑞英	Donghai Elderly Care Hospital	85	2	0.6	2	1	0	1	0	1	1	1	6	2	4	4	35
蒙继忠	Donghai Elderly Care Hospital	68	2	3.6	2	1	0	1	0	1	0	2	4	3	4	4	75
孟宪章	Donghai Elderly Care Hospital	88	2	17.7	2	1	0	1	0	1	0	1	6	2	3	3	50
闵邦期	Donghai Elderly Care Hospital	82	2	86.4	2	1	0	0	0	0	0	1	3	1	5	5	0
闵梅仙	Donghai Elderly Care Hospital	93	1	45	2	2	0	1	0	1	1	3	9	6	1	1	100
闵秀珍	Donghai Elderly Care Hospital	90	1	51	2	1	0	1	0	0	0	2	8	4	2	2	90
牟阳	Donghai Elderly Care Hospital	81	2	2.4	2	1	0	1	1	0	0	2	3	3	4	4	50
倪传荣	Donghai Elderly Care Hospital	82	1	20.4	2	1	0	0	0	0	0	2	4	3	4	4	65
倪玲凤	Donghai Elderly Care Hospital	84	1	0.6	2	1	0	1	0	0	0	2	4	3	4	4	60
倪衍荪	Donghai Elderly Care Hospital	96	2	0.9	2	1	0	1	0	1	1	1	3	1	5	5	0
宁宗基	Donghai Elderly Care Hospital	67	2	0.6	2	1	0	1	1	0	0	1	5	2	4	4	25
潘凤英	Donghai Elderly Care Hospital	84	1	1.8	2	1	0	0	1	0	0	3	8	6	3	3	95
潘国荣	Donghai Elderly Care Hospital	69	2	83.4	2	1	0	1	0	1	1	2	6	4	3	3	80
潘秀珍	Donghai Elderly Care Hospital	92	1	0.6	2	1	0	0	1	0	0	3	9	6	3	3	95
庞剑英	Donghai Elderly Care Hospital	93	1	44.4	2	1	0	1	0	0	0	2	6	4	1	1	75
庞玉花	Donghai Elderly Care Hospital	56	1	41.7	2	2	0	1	1	1	0	1	4	1	4	4	10
裴仁玲	Donghai Elderly Care Hospital	75	1	2.1	2	1	0	1	0	0	0	1	6	2	4	4	35
彭光俊	Donghai Elderly Care Hospital	84	1	37.5	1	1	0	1	1	0	0	1	7	2	3	3	60
彭世森	Donghai Elderly Care Hospital	72	2	7.2	2	1	0	0	0	0	0	2	9	4	1	1	100
蒲德辉	Donghai Elderly Care Hospital	90	2	2.7	2	1	0	1	0	0	0	1	6	2	4	4	30
祁旭强	Donghai Elderly Care Hospital	81	2	45	2	2	0	1	0	0	0	2	4	3	4	4	60
钱凤珍	Donghai Elderly Care Hospital	88	1	7.8	2	1	0	0	0	0	0	1	3	1	5	5	10
钱留英	Donghai Elderly Care Hospital	83	1	63.9	2	2	0	0	1	0	0	1	4	1	5	5	0
钱美华	Donghai Elderly Care Hospital	69	1	4.8	2	1	0	1	1	0	0	3	3	5	1	1	80
钱秋萍	Donghai Elderly Care Hospital	59	1	1.2	2	1	0	0	0	1	0	3	9	6	0	0	100
钱玉美	Donghai Elderly Care Hospital	82	1	1.5	2	1	0	1	1	1	1	2	3	3	4	4	55
秦波	Donghai Elderly Care Hospital	41	2	5.7	2	1	0	0	0	1	0	3	9	6	3	2	100
秦建明	Donghai Elderly Care Hospital	60	2	2.1	1	1	1	1	0	1	0	1	9	2	4	4	45
秦为泰	Donghai Elderly Care Hospital	68	2	60	2	1	0	1	0	0	0	2	3	3	3	3	50
秦永东	Donghai Elderly Care Hospital	50	2	19.5	1	1	0	1	0	0	1	1	7	2	4	4	45
青荣华	Donghai Elderly Care Hospital	91	2	9.6	2	1	0	1	0	0	0	1	3	1	5	5	10
邱福根	Donghai Elderly Care Hospital	76	2	40.8	2	1	0	1	1	0	0	2	3	3	5	5	10
邱志远	Donghai Elderly Care Hospital	64	2	0.6	2	1	0	1	0	0	0	1	6	2	4	4	30
瞿顺龙	Donghai Elderly Care Hospital	71	2	5.4	2	1	0	1	0	0	0	1	6	2	4	4	10
全秀金	Donghai Elderly Care Hospital	81	1	9.3	2	1	0	0	0	1	0	3	9	6	2	2	100
任福生	Donghai Elderly Care Hospital	87	2	3.9	2	2	0	1	0	0	0	3	9	6	1	1	95
任良权	Donghai Elderly Care Hospital	96	2	67.2	2	4	0	1	0	0	0	2	4	3	3	4	30
任申	Donghai Elderly Care Hospital	26	2	21.6	2	1	0	1	0	0	0	2	6	4	4	4	80
荣秀兰	Donghai Elderly Care Hospital	84	1	35.1	2	2	0	1	0	0	1	2	9	4	1	1	75
茹宝良	Donghai Elderly Care Hospital	77	2	10.2	2	1	0	1	1	0	1	1	3	1	5	5	0
邵桂珍	Donghai Elderly Care Hospital	77	1	35.7	2	1	0	1	0	0	0	2	4	3	4	4	65
邵骏人	Donghai Elderly Care Hospital	77	2	42.3	1	1	0	1	1	0	0	1	3	1	5	5	0
邵氢	Donghai Elderly Care Hospital	63	2	1.2	2	1	0	0	0	0	0	1	6	2	4	4	40
邵芷健	Donghai Elderly Care Hospital	23	1	12.6	1	1	0	1	0	0	0	1	5	2	4	4	10
佘晓桦	Donghai Elderly Care Hospital	62	2	45	1	2	0	1	1	0	0	1	7	2	4	4	30
沈帮武	Donghai Elderly Care Hospital	54	2	4.8	1	1	0	1	0	1	1	1	5	2	4	4	10
沈浩波	Donghai Elderly Care Hospital	48	2	1.2	1	1	0	1	0	0	0	1	7	2	4	4	25
沈家立	Donghai Elderly Care Hospital	66	2	86.4	2	2	0	0	0	0	0	2	4	3	4	4	65
沈龙秀	Donghai Elderly Care Hospital	90	1	57.9	2	1	0	1	1	0	0	2	9	4	2	2	90
沈明宽	Donghai Elderly Care Hospital	50	2	16.5	1	1	0	1	0	0	0	1	3	1	4	4	0
沈巧义	Donghai Elderly Care Hospital	92	1	70.5	2	2	1	1	0	1	0	1	4	1	5	5	5
沈小妹	Donghai Elderly Care Hospital	71	1	3.9	2	1	0	0	0	0	0	2	5	4	4	3	70
沈心一	Donghai Elderly Care Hospital	76	2	75.6	2	2	0	1	0	1	1	2	8	4	3	3	95
沈自文	Donghai Elderly Care Hospital	53	2	3.6	1	1	0	1	0	0	0	1	9	2	4	4	50
施关钰	Donghai Elderly Care Hospital	70	2	2.1	2	1	0	1	0	0	0	1	6	2	4	4	40
施月红	Donghai Elderly Care Hospital	80	1	1.8	2	1	0	0	0	1	0	3	9	6	1	1	100
施运刚	Donghai Elderly Care Hospital	63	2	11.1	1	1	0	1	0	0	0	1	3	1	5	5	0
施宗美	Donghai Elderly Care Hospital	86	1	0.6	2	1	0	0	0	1	1	3	9	6	1	1	100
石舒明	Donghai Elderly Care Hospital	54	1	1.2	2	1	0	1	0	1	0	1	7	2	4	4	50
史二乔	Donghai Elderly Care Hospital	84	2	11.4	2	1	1	1	0	0	0	1	4	1	4	4	15
史厚娣	Donghai Elderly Care Hospital	81	1	3	2	1	1	1	1	0	0	1	9	2	4	4	25
寿炳珍	Donghai Elderly Care Hospital	91	1	68.4	2	3	0	0	0	0	0	1	6	2	2	4	20
帅冰鲁	Donghai Elderly Care Hospital	86	2	1.3	2	1	0	1	0	0	0	2	4	3	2	4	35
宋崇峰	Donghai Elderly Care Hospital	36	2	2.1	2	1	0	1	0	1	0	1	3	1	5	5	0
宋发仲	Donghai Elderly Care Hospital	81	2	0.6	2	1	0	1	0	0	0	1	3	1	5	5	10
宋宜先	Donghai Elderly Care Hospital	78	2	40.2	2	1	0	0	0	0	0	2	3	3	4	4	40
苏发明	Donghai Elderly Care Hospital	75	1	33.9	2	1	0	1	1	0	0	2	3	3	4	4	65
苏华先	Donghai Elderly Care Hospital	67	2	34.8	2	1	1	1	1	0	0	2	4	3	3	3	65
苏美兰	Donghai Elderly Care Hospital	54	1	3	1	1	0	1	1	1	0	1	3	1	5	5	0
苏云成	Donghai Elderly Care Hospital	89	2	2.7	2	1	0	0	1	1	1	3	9	6	1	1	90
苏珍秀	Donghai Elderly Care Hospital	88	1	1.2	2	1	0	1	1	0	0	1	7	2	4	4	20
孙安澜	Donghai Elderly Care Hospital	78	1	5.7	2	1	0	1	1	1	0	2	3	3	4	4	40
孙德穆	Donghai Elderly Care Hospital	67	2	87.6	2	1	1	1	0	0	0	2	5	4	3	3	60
孙根娣	Donghai Elderly Care Hospital	85	1	1.2	2	1	0	0	1	0	0	1	9	2	4	4	45
孙关关	Donghai Elderly Care Hospital	84	1	52.5	2	1	0	1	0	1	1	3	7	6	1	1	90
孙洪生	Donghai Elderly Care Hospital	62	2	1.5	2	1	0	1	0	0	0	1	6	2	4	4	20
孙景才	Donghai Elderly Care Hospital	85	2	84.9	2	1	0	0	0	1	0	2	5	4	2	2	75
孙军花	Donghai Elderly Care Hospital	57	1	2.1	1	1	0	1	0	0	0	1	6	2	4	4	35
孙磊	Donghai Elderly Care Hospital	46	2	60	1	1	0	1	0	0	0	1	3	1	5	5	0
孙美娟	Donghai Elderly Care Hospital	94	1	37.8	2	1	0	0	0	1	1	1	9	2	3	4	50
孙文龙	Donghai Elderly Care Hospital	59	2	5.1	2	1	0	1	1	1	1	2	9	4	2	2	85
孙溪勇	Donghai Elderly Care Hospital	43	2	8.1	1	1	0	1	0	1	0	1	3	1	5	5	0
孙小妹	Donghai Elderly Care Hospital	98	1	30.3	2	2	1	1	1	0	1	2	4	3	4	4	55
孙艳慧	Donghai Elderly Care Hospital	24	1	18.9	2	1	0	1	0	1	0	2	6	4	3	3	75
孙玉嘉	Donghai Elderly Care Hospital	98	2	0.6	2	1	0	0	0	0	0	2	8	4	2	2	90
孙中华	Donghai Elderly Care Hospital	41	2	81.9	2	1	0	1	0	0	0	2	4	3	4	4	60
孙壮寅	Donghai Elderly Care Hospital	85	2	29.1	2	1	1	1	0	0	0	2	4	3	2	2	65
谈吴勇	Donghai Elderly Care Hospital	61	2	1.2	2	1	0	1	1	0	1	2	5	4	4	4	60
谭景怀	Donghai Elderly Care Hospital	53	2	1.5	2	1	0	0	0	0	0	2	5	4	4	4	70
谭伟良	Donghai Elderly Care Hospital	57	2	0.9	2	1	0	1	0	0	0	2	8	4	3	3	85
汤玉兰	Donghai Elderly Care Hospital	88	1	3	2	1	0	0	1	1	0	2	5	4	4	4	70
唐桂芳	Donghai Elderly Care Hospital	79	1	31.8	2	1	0	1	1	1	0	2	5	4	3	4	65
唐国宝	Donghai Elderly Care Hospital	68	2	1.2	2	1	0	0	1	0	0	3	9	6	1	1	100
唐国群	Donghai Elderly Care Hospital	72	1	3	2	1	0	0	0	0	0	1	6	2	4	4	35
唐静宝	Donghai Elderly Care Hospital	98	1	57.3	2	1	0	0	0	1	1	2	9	4	3	3	85
唐礼凤	Donghai Elderly Care Hospital	57	1	13.8	2	1	0	1	1	0	0	2	4	3	4	4	65
唐如英	Donghai Elderly Care Hospital	78	1	80.7	2	2	0	1	0	0	0	2	4	3	4	4	55
唐顺楼	Donghai Elderly Care Hospital	86	2	60.3	2	1	0	1	0	0	0	1	4	1	5	5	0
唐小全	Donghai Elderly Care Hospital	47	2	0.6	2	1	0	0	0	1	0	2	3	3	3	4	65
陶传凤	Donghai Elderly Care Hospital	61	2	1.2	2	1	0	1	0	0	0	2	6	4	3	3	70
陶芬	Donghai Elderly Care Hospital	50	1	14.1	2	1	0	0	0	0	0	3	9	6	1	1	100
陶芬	Donghai Elderly Care Hospital	50	1	0.9	1	1	0	1	0	0	0	1	3	1	5	5	0
陶凤宝	Donghai Elderly Care Hospital	83	1	7.8	2	1	0	1	0	0	0	1	6	2	4	4	30
陶荣强	Donghai Elderly Care Hospital	64	2	40.2	2	1	0	1	0	0	0	2	7	4	3	3	65
陶守珍	Donghai Elderly Care Hospital	88	1	12.6	2	1	0	1	0	0	0	3	9	6	2	2	100
陶新群	Donghai Elderly Care Hospital	84	1	1.3	2	1	0	0	0	0	0	1	3	1	5	5	0
陶永根	Donghai Elderly Care Hospital	77	2	1	2	1	0	0	1	0	0	3	9	6	2	2	100
田红珍	Donghai Elderly Care Hospital	84	1	2.4	2	1	0	1	0	1	0	3	9	6	0	0	100
田兆发	Donghai Elderly Care Hospital	74	1	1	2	1	0	1	0	0	0	2	6	4	2	4	85
万玉秀	Donghai Elderly Care Hospital	82	1	3.3	2	1	0	1	0	0	0	2	5	4	3	3	75
汪敏	Donghai Elderly Care Hospital	71	1	2.1	2	1	1	1	0	0	0	3	9	6	1	1	100
汪文珠	Donghai Elderly Care Hospital	68	1	1.8	2	1	1	0	0	0	0	1	6	2	4	4	20
汪新才	Donghai Elderly Care Hospital	89	2	2.7	2	1	0	0	0	0	0	1	6	2	5	5	10
汪玉琪	Donghai Elderly Care Hospital	90	1	3	2	1	0	1	0	1	0	3	9	6	1	1	100
汪芝洪	Donghai Elderly Care Hospital	71	2	0.9	2	1	0	1	0	0	0	2	6	4	3	3	80
王宝春	Donghai Elderly Care Hospital	88	2	87.9	2	2	1	1	0	0	0	1	8	2	4	4	30
王炳成	Donghai Elderly Care Hospital	68	2	7.2	2	1	1	1	0	0	0	2	4	3	4	4	50
王伯初	Donghai Elderly Care Hospital	80	2	60	2	2	0	1	0	1	1	3	9	6	1	1	100
王彩琴	Donghai Elderly Care Hospital	69	1	70.5	2	1	0	0	0	0	0	3	8	6	3	3	95
王朝礼	Donghai Elderly Care Hospital	58	2	45.9	1	1	0	0	0	0	0	1	8	2	4	4	60
王德英	Donghai Elderly Care Hospital	80	1	32.7	2	2	0	1	0	0	0	1	3	1	5	5	0
王东升	Donghai Elderly Care Hospital	67	2	37.5	2	1	0	1	1	1	1	2	4	3	4	4	65
王凤根	Donghai Elderly Care Hospital	83	1	0.6	2	1	0	1	0	0	0	3	9	6	2	2	85
王光异	Donghai Elderly Care Hospital	83	2	52.8	2	1	0	1	0	1	1	2	5	4	3	3	75
王广建	Donghai Elderly Care Hospital	58	2	5.4	1	1	0	1	0	0	1	1	6	2	4	4	30
王桂芳	Donghai Elderly Care Hospital	83	1	1	2	1	0	0	0	0	0	3	9	6	1	1	95
王汉森	Donghai Elderly Care Hospital	82	2	1.2	2	1	0	0	0	0	0	3	9	6	1	1	100
王鸿亮	Donghai Elderly Care Hospital	64	2	0.6	2	1	0	0	0	0	0	1	6	2	4	4	20
王焕炯	Donghai Elderly Care Hospital	44	2	22.5	2	2	0	1	0	1	0	1	3	1	5	5	10
王家宴	Donghai Elderly Care Hospital	74	2	0.6	2	1	0	0	0	0	0	3	7	6	4	4	85
王坚焰	Donghai Elderly Care Hospital	63	2	8.7	2	1	0	1	1	0	0	1	3	1	5	5	0
王金菊	Donghai Elderly Care Hospital	85	1	38.4	2	2	1	1	1	0	0	2	4	3	4	4	35
王金良	Donghai Elderly Care Hospital	87	2	0.6	2	1	1	1	0	1	0	3	7	6	3	3	90
王久才	Donghai Elderly Care Hospital	71	2	63.9	2	1	0	0	1	0	0	1	3	1	5	5	0
王俊萍	Donghai Elderly Care Hospital	57	1	66.9	2	1	0	1	0	1	0	2	7	4	3	3	90
王俊志	Donghai Elderly Care Hospital	53	2	4.8	1	1	0	1	0	1	0	1	3	1	5	5	0
王开锡	Donghai Elderly Care Hospital	81	1	60.6	2	2	1	1	1	0	0	1	6	2	4	4	35
王兰琴	Donghai Elderly Care Hospital	63	1	0.6	2	1	0	1	0	0	0	1	5	2	4	4	25
王兰英	Donghai Elderly Care Hospital	80	1	14.4	2	1	0	1	1	0	0	2	3	3	4	4	60
王黎明	Donghai Elderly Care Hospital	70	1	1	2	1	0	0	0	0	0	2	8	4	3	3	80
王立有	Donghai Elderly Care Hospital	56	2	4.8	1	1	1	1	0	0	0	1	4	1	4	4	15
王丽花	Donghai Elderly Care Hospital	65	1	12.9	2	1	1	1	0	0	0	1	6	2	5	5	20
王亮	Donghai Elderly Care Hospital	63	2	38.4	2	1	1	0	1	1	1	2	6	4	3	3	70
王茂占	Donghai Elderly Care Hospital	87	2	0.6	2	1	1	1	0	0	1	3	9	6	2	2	100
王明华	Donghai Elderly Care Hospital	62	2	15.9	2	1	0	0	0	1	1	1	6	2	4	4	45
王明扬	Donghai Elderly Care Hospital	78	2	0.6	2	1	0	1	0	0	0	1	3	1	4	4	5
王平	Donghai Elderly Care Hospital	48	2	76.8	2	1	1	1	1	1	0	1	9	2	4	4	45
王秋佳	Donghai Elderly Care Hospital	58	1	21.6	2	1	0	1	0	0	0	2	6	4	3	3	75
王仁志	Donghai Elderly Care Hospital	95	2	3	2	1	0	1	0	0	0	3	9	6	2	2	100
王赛芙	Donghai Elderly Care Hospital	84	1	42.9	2	1	0	0	0	0	1	2	7	4	3	3	55
王世琪	Donghai Elderly Care Hospital	85	2	47.7	2	1	0	1	0	0	0	2	9	4	1	1	95
王淑珍	Donghai Elderly Care Hospital	86	1	3.3	2	1	1	1	0	0	0	3	9	6	2	2	100
王树红	Donghai Elderly Care Hospital	51	2	1.5	1	1	0	1	0	0	0	1	5	2	4	4	20
王庭镇	Donghai Elderly Care Hospital	83	2	73.5	2	1	0	0	0	0	0	1	6	2	4	4	15
王万学	Donghai Elderly Care Hospital	97	1	0.9	2	1	0	1	0	0	0	2	5	4	3	3	90
王维泉	Donghai Elderly Care Hospital	89	2	2.7	2	1	0	1	0	0	0	3	9	6	1	1	100
王伟东	Donghai Elderly Care Hospital	67	2	16.5	2	1	0	1	1	0	0	1	3	1	5	5	5
王渭冰	Donghai Elderly Care Hospital	87	1	82.2	2	1	1	1	0	0	0	2	7	4	2	2	80
王文富	Donghai Elderly Care Hospital	64	2	3.6	2	1	0	1	0	0	0	2	7	4	3	3	85
王宪方	Donghai Elderly Care Hospital	65	2	89.4	2	1	0	0	0	0	0	3	9	6	2	2	100
王小初	Donghai Elderly Care Hospital	78	2	4.5	1	1	0	1	1	0	0	1	7	2	4	4	35
王雪诚	Donghai Elderly Care Hospital	90	1	0.6	2	1	0	1	1	1	0	3	6	5	4	3	70
王瑛	Donghai Elderly Care Hospital	86	1	55.2	2	1	0	1	0	0	0	3	3	5	4	4	20
王莹	Donghai Elderly Care Hospital	25	1	87	1	1	1	1	0	0	0	1	3	1	5	5	0
王永亮	Donghai Elderly Care Hospital	64	2	46.8	2	1	0	1	0	1	0	3	7	6	3	2	100
王咏瑶	Donghai Elderly Care Hospital	97	1	10.5	2	1	0	1	1	0	0	1	4	1	4	4	25
王有丰	Donghai Elderly Care Hospital	79	2	2.4	2	1	0	1	1	0	0	1	7	2	4	4	20
王幼华	Donghai Elderly Care Hospital	79	1	52.5	2	2	0	1	0	0	0	1	9	2	4	4	55
王玉春	Donghai Elderly Care Hospital	92	1	12.3	2	1	0	1	0	0	0	2	4	3	4	4	55
王玉瑾	Donghai Elderly Care Hospital	89	1	72.3	2	1	0	0	0	1	0	3	6	5	3	3	90
王玉英	Donghai Elderly Care Hospital	83	1	61.2	2	1	0	0	0	0	0	2	7	4	3	3	85
韦振旺	Donghai Elderly Care Hospital	30	2	3	1	1	0	1	0	0	0	1	7	2	4	4	50
魏素清	Donghai Elderly Care Hospital	76	2	43.5	2	1	0	1	1	0	0	2	8	4	1	1	95
翁炳生	Donghai Elderly Care Hospital	84	2	14.7	2	1	0	0	0	1	0	1	7	2	4	4	20
翁慧莉	Donghai Elderly Care Hospital	66	1	2.4	1	1	0	1	0	0	0	1	3	1	5	5	0
翁振家	Donghai Elderly Care Hospital	71	2	70.8	2	2	0	1	0	0	0	2	4	3	2	3	60
吴传芝	Donghai Elderly Care Hospital	85	1	1	2	1	0	1	0	0	0	2	6	4	3	3	70
吴洪宾	Donghai Elderly Care Hospital	82	2	2.7	2	1	0	1	0	1	0	3	9	6	2	2	100
吴惠芳	Donghai Elderly Care Hospital	66	1	0.6	2	1	0	0	1	0	0	2	6	4	4	4	55
吴凯	Donghai Elderly Care Hospital	77	2	32.1	1	1	0	1	0	0	0	1	6	2	4	4	35
吴侃	Donghai Elderly Care Hospital	85	2	47.7	2	1	0	0	0	0	0	3	9	6	2	2	100
吴乃申	Donghai Elderly Care Hospital	69	2	3	2	1	0	0	1	0	0	1	4	1	5	5	15
吴赛英	Donghai Elderly Care Hospital	74	1	52.5	2	2	1	1	0	0	0	2	5	4	4	4	60
吴树群	Donghai Elderly Care Hospital	58	2	29.1	2	2	0	1	0	1	0	3	9	6	0	3	95
吴夏香	Donghai Elderly Care Hospital	87	1	0.6	2	1	0	1	1	1	1	2	6	4	3	3	75
吴雪娟	Donghai Elderly Care Hospital	84	1	67.5	2	1	0	0	0	0	0	2	7	4	3	3	75
吴亚光	Donghai Elderly Care Hospital	74	1	6.6	1	1	0	1	0	0	0	1	3	1	5	5	0
吴银根	Donghai Elderly Care Hospital	89	2	39	2	1	0	1	0	0	0	2	3	3	4	4	5
伍淑坤	Donghai Elderly Care Hospital	86	1	20.7	2	2	0	1	1	1	0	2	3	3	4	4	45
武海	Donghai Elderly Care Hospital	85	2	22.8	2	1	0	1	0	0	0	1	3	1	5	5	0
武红霞	Donghai Elderly Care Hospital	39	1	5.7	2	1	0	1	1	0	0	2	3	3	4	4	60
武林	Donghai Elderly Care Hospital	69	2	3.3	2	1	0	1	1	0	0	1	3	1	5	5	0
武绍玉	Donghai Elderly Care Hospital	73	1	59.7	2	2	0	0	0	0	0	3	9	6	2	2	100
夏国庆	Donghai Elderly Care Hospital	64	2	29.7	2	1	1	1	1	0	0	1	6	2	4	4	5
夏华英	Donghai Elderly Care Hospital	78	2	1	2	1	0	1	1	0	0	3	9	6	2	2	100
肖嘉泉	Donghai Elderly Care Hospital	90	2	25.2	2	1	0	1	0	1	0	3	9	6	0	0	100
肖磊	Donghai Elderly Care Hospital	36	2	63.3	2	1	0	1	0	1	0	3	9	6	3	3	90
肖玲娣	Donghai Elderly Care Hospital	69	1	16.8	2	1	1	1	0	0	0	2	7	4	3	3	85
肖吕华	Donghai Elderly Care Hospital	61	2	8.4	1	1	0	0	0	0	0	1	6	2	4	4	10
肖沈庆	Donghai Elderly Care Hospital	85	1	62.4	2	2	1	1	0	0	0	1	5	2	4	4	25
肖素英	Donghai Elderly Care Hospital	59	1	59.1	2	1	0	0	0	1	0	2	4	3	3	4	60
肖易禄	Donghai Elderly Care Hospital	70	2	32.4	1	1	0	1	1	0	0	1	5	2	4	4	20
谢凤仙	Donghai Elderly Care Hospital	76	1	40.2	2	4	1	1	0	0	0	2	8	4	2	2	100
谢红娣	Donghai Elderly Care Hospital	84	1	0.6	2	1	0	1	0	0	0	2	4	3	4	4	50
谢明芳	Donghai Elderly Care Hospital	74	1	1.8	2	1	0	0	0	0	0	3	7	6	1	1	80
谢木木	Donghai Elderly Care Hospital	62	1	3	2	1	0	1	1	0	0	1	9	2	4	4	60
谢如珍	Donghai Elderly Care Hospital	92	1	7.2	2	1	1	0	0	1	0	1	7	2	4	4	35
谢听娣	Donghai Elderly Care Hospital	69	1	9	2	1	1	1	0	0	0	1	7	2	3	4	50
谢听娣	Donghai Elderly Care Hospital	67	1	1.8	2	1	0	0	1	0	0	2	4	3	4	4	50
谢伟健	Donghai Elderly Care Hospital	79	2	0.6	2	1	0	1	1	1	1	1	7	2	4	4	20
谢志成	Donghai Elderly Care Hospital	65	2	82.5	2	1	0	0	0	0	0	1	3	1	5	5	0
邢赛清	Donghai Elderly Care Hospital	93	1	1	2	1	0	1	0	1	1	1	6	2	4	4	30
徐大光	Donghai Elderly Care Hospital	76	2	14.4	2	4	1	1	1	0	0	1	4	1	5	5	0
徐德芬	Donghai Elderly Care Hospital	65	1	35.4	1	1	0	1	1	0	0	1	3	1	5	5	0
徐福	Donghai Elderly Care Hospital	51	2	1.2	1	1	0	1	1	1	1	1	6	2	4	4	25
徐汉培	Donghai Elderly Care Hospital	77	2	21.9	2	2	0	1	0	0	0	1	8	2	3	3	60
徐洪元	Donghai Elderly Care Hospital	70	2	52.5	2	1	1	1	0	0	0	3	3	5	2	2	70
徐玲章	Donghai Elderly Care Hospital	61	2	3	1	1	0	1	0	0	0	1	3	1	5	5	10
徐佩英	Donghai Elderly Care Hospital	82	1	32.7	2	1	0	1	0	0	0	2	4	3	4	3	65
徐蓉妹	Donghai Elderly Care Hospital	94	1	10.5	2	1	0	0	0	1	1	2	9	4	1	1	90
徐实中	Donghai Elderly Care Hospital	81	2	85.8	2	1	0	1	0	0	0	3	5	5	1	1	95
徐恕民	Donghai Elderly Care Hospital	82	2	0.9	2	1	0	1	0	0	0	2	6	4	3	3	60
徐素珍	Donghai Elderly Care Hospital	85	1	1	2	1	0	1	0	0	0	3	9	6	0	0	100
徐维明	Donghai Elderly Care Hospital	82	1	11.1	2	1	1	1	1	0	0	2	4	3	4	4	45
徐伟瑞	Donghai Elderly Care Hospital	76	2	4.8	2	1	0	0	1	1	0	3	9	6	1	1	100
徐为昌	Donghai Elderly Care Hospital	66	2	5.4	1	1	0	1	0	0	0	1	8	2	4	4	25
徐秀珍	Donghai Elderly Care Hospital	80	1	1	2	1	0	1	0	1	0	1	9	2	4	4	75
徐雪花	Donghai Elderly Care Hospital	79	1	0.6	2	1	0	1	0	0	0	1	7	2	4	4	45
徐永康	Donghai Elderly Care Hospital	69	2	71.7	2	3	0	1	0	0	0	1	8	2	4	4	30
徐泽群	Donghai Elderly Care Hospital	84	1	1.5	2	1	0	1	0	0	0	1	5	2	5	5	5
徐正国	Donghai Elderly Care Hospital	64	2	35.4	2	2	1	1	0	0	0	1	9	2	0	3	100
许阿雷	Donghai Elderly Care Hospital	67	2	3.3	2	1	0	1	1	0	0	1	8	2	4	4	45
许传芳	Donghai Elderly Care Hospital	75	2	1.2	2	1	0	1	1	1	0	2	6	4	2	4	65
许扣成	Donghai Elderly Care Hospital	71	2	10.5	2	1	0	1	0	0	0	2	4	3	3	3	60
许立坤	Donghai Elderly Care Hospital	39	2	30	2	2	0	0	0	0	0	3	9	6	1	1	100
许龙云	Donghai Elderly Care Hospital	67	2	1.2	2	1	0	1	0	0	0	2	7	4	3	3	80
宣嗣发	Donghai Elderly Care Hospital	81	2	62.7	1	2	0	1	1	0	0	1	4	1	5	5	0
薛陡屺	Donghai Elderly Care Hospital	87	2	2.1	2	1	0	0	0	0	1	3	9	6	1	1	100
闫波	Donghai Elderly Care Hospital	42	2	42.6	1	2	0	1	1	0	0	1	7	2	4	4	40
闫庆忱	Donghai Elderly Care Hospital	40	2	30.3	2	1	1	1	1	0	0	2	4	3	2	2	65
严炳秀	Donghai Elderly Care Hospital	88	1	30	2	1	0	0	0	0	0	3	8	6	1	1	100
严达富	Donghai Elderly Care Hospital	83	2	87.6	2	1	0	1	0	0	0	1	5	2	4	4	25
严光荣	Donghai Elderly Care Hospital	75	2	1.2	2	1	0	0	0	1	1	3	7	6	1	1	90
严贵兴	Donghai Elderly Care Hospital	64	2	54.3	2	1	0	1	0	0	0	1	3	1	5	5	0
严红霞	Donghai Elderly Care Hospital	75	1	11.4	2	2	0	0	0	0	0	1	3	1	5	5	0
严仕琼	Donghai Elderly Care Hospital	78	1	49.8	1	1	0	1	1	0	0	1	5	2	4	4	20
严挺	Donghai Elderly Care Hospital	69	2	39.9	2	2	0	1	0	1	1	2	8	4	3	3	90
严万江	Donghai Elderly Care Hospital	76	2	60	2	3	0	1	1	0	0	2	9	4	1	1	100
严文兴	Donghai Elderly Care Hospital	74	2	1	2	1	0	0	0	1	0	2	5	4	2	4	65
严兴贵	Donghai Elderly Care Hospital	64	2	0.9	2	1	0	0	0	0	0	3	9	6	0	0	100
严元芝	Donghai Elderly Care Hospital	84	1	1	2	1	0	0	0	0	0	3	8	6	3	3	95
阳建忠	Donghai Elderly Care Hospital	48	2	50.1	2	2	0	1	1	1	1	2	5	4	4	4	70
杨炳清	Donghai Elderly Care Hospital	82	2	0.9	2	2	0	1	1	1	1	3	6	5	1	1	80
杨浩	Donghai Elderly Care Hospital	86	1	16.8	2	1	0	1	0	1	1	3	9	6	1	1	100
杨建民	Donghai Elderly Care Hospital	64	2	56.4	2	2	0	1	0	1	1	2	5	4	3	3	65
杨俊	Donghai Elderly Care Hospital	39	2	8.1	1	1	0	1	0	0	0	1	6	2	4	4	50
杨玲	Donghai Elderly Care Hospital	39	1	59.7	1	1	0	1	0	1	0	1	6	2	4	4	20
杨茂森	Donghai Elderly Care Hospital	82	2	13.2	2	1	0	1	0	0	0	1	6	2	4	4	25
杨妙珍	Donghai Elderly Care Hospital	87	1	65.1	2	1	0	1	0	0	0	1	8	2	3	4	30
杨明淑	Donghai Elderly Care Hospital	78	1	13.5	2	1	0	1	0	0	0	1	3	1	5	5	15
杨文进	Donghai Elderly Care Hospital	68	2	37.5	1	1	0	1	0	0	1	1	6	2	3	4	40
杨锡春	Donghai Elderly Care Hospital	94	2	2.7	2	1	1	1	0	0	0	1	7	2	4	4	25
杨显玉	Donghai Elderly Care Hospital	61	1	72.3	2	2	0	1	0	0	0	2	3	3	3	3	60
杨兴娣	Donghai Elderly Care Hospital	88	1	0.6	2	1	0	0	0	0	1	2	4	3	4	4	35
杨永生	Donghai Elderly Care Hospital	57	2	3.9	1	1	0	1	0	0	0	1	5	2	4	4	0
杨友林	Donghai Elderly Care Hospital	88	2	85.2	2	1	0	1	1	1	1	3	3	5	3	3	85
杨兆军	Donghai Elderly Care Hospital	49	2	21	1	1	0	0	0	0	0	1	8	2	3	3	70
姚东明	Donghai Elderly Care Hospital	88	2	17.7	2	1	0	0	0	1	1	2	8	4	3	3	75
姚凤玉	Donghai Elderly Care Hospital	79	1	1.8	2	1	0	0	1	0	0	1	5	2	4	4	25
姚林莊	Donghai Elderly Care Hospital	87	1	1	2	1	0	1	0	0	0	2	5	4	3	3	65
姚浦杰	Donghai Elderly Care Hospital	57	2	65.1	2	2	0	1	0	0	0	1	3	1	4	4	10
姚文香	Donghai Elderly Care Hospital	88	2	1.8	2	1	0	1	1	0	0	2	4	3	3	3	70
姚义俊	Donghai Elderly Care Hospital	85	2	45.9	2	1	0	1	0	0	0	1	9	2	3	3	75
姚震	Donghai Elderly Care Hospital	68	2	10.5	2	1	0	1	0	0	0	3	6	5	3	3	90
叶成桦	Donghai Elderly Care Hospital	87	2	17.1	2	1	0	0	0	0	0	3	9	6	1	1	100
叶建明	Donghai Elderly Care Hospital	64	2	1.8	2	1	0	1	1	0	0	2	7	4	2	2	70
叶睿超	Donghai Elderly Care Hospital	42	2	11.4	2	1	0	0	0	0	0	2	4	3	4	4	65
叶盛国	Donghai Elderly Care Hospital	81	2	10.5	2	2	0	1	1	0	0	2	6	4	4	4	80
叶树明	Donghai Elderly Care Hospital	83	1	23.4	2	1	0	1	0	0	0	3	7	6	1	1	90
叶先蓉	Donghai Elderly Care Hospital	82	1	67.5	2	1	0	1	0	1	0	1	3	1	4	4	0
叶小凤	Donghai Elderly Care Hospital	72	1	19.5	2	1	0	1	0	1	1	3	9	6	1	1	90
叶杏妹	Donghai Elderly Care Hospital	75	1	2.4	2	1	0	0	0	1	1	1	6	2	4	4	30
叶秀芬	Donghai Elderly Care Hospital	86	1	17.7	2	1	1	1	1	0	0	1	3	1	5	5	0
叶有根	Donghai Elderly Care Hospital	76	2	0.9	2	1	0	1	0	1	0	1	8	2	4	4	35
易安明	Donghai Elderly Care Hospital	92	2	8.4	2	1	0	1	0	1	0	2	3	3	4	4	50
易才良	Donghai Elderly Care Hospital	80	2	28.5	2	1	0	1	1	0	0	3	9	6	2	2	100
易秀珍	Donghai Elderly Care Hospital	88	1	72.6	2	3	0	1	0	1	1	2	7	4	3	3	85
殷国民	Donghai Elderly Care Hospital	67	2	3.9	2	1	1	1	0	0	0	1	3	1	5	5	0
殷茉莉	Donghai Elderly Care Hospital	83	1	76.2	2	2	1	1	1	0	0	2	3	3	5	5	5
殷生发	Donghai Elderly Care Hospital	83	2	8.7	2	2	1	1	0	0	0	2	3	3	3	4	35
尹世权	Donghai Elderly Care Hospital	63	2	30.9	1	2	1	0	0	0	0	1	3	1	4	4	5
尹振忠	Donghai Elderly Care Hospital	65	2	4.5	2	1	1	1	0	0	0	1	3	1	4	4	10
应国梁	Donghai Elderly Care Hospital	74	2	1.5	2	1	0	0	0	0	0	3	9	6	1	1	100
应理发	Donghai Elderly Care Hospital	76	2	0.6	2	3	0	1	0	0	0	3	6	5	2	2	95
游维刚	Donghai Elderly Care Hospital	53	2	5.1	2	1	0	0	0	0	0	1	5	2	4	4	35
余定方	Donghai Elderly Care Hospital	83	2	4.8	2	1	0	1	0	0	0	2	5	4	3	3	65
俞根娣	Donghai Elderly Care Hospital	87	1	35.7	2	1	0	1	0	0	1	2	4	3	3	3	55
俞秀英	Donghai Elderly Care Hospital	82	1	32.1	2	1	1	1	0	0	0	2	4	3	4	4	40
袁宝玺	Donghai Elderly Care Hospital	75	2	9.6	2	1	0	0	0	0	0	2	4	3	3	3	55
袁桂莲	Donghai Elderly Care Hospital	78	1	24.6	1	1	0	1	1	0	0	1	8	2	4	4	45
袁品亭	Donghai Elderly Care Hospital	90	2	2.1	2	1	0	1	1	0	0	3	9	6	0	0	100
袁仙冰	Donghai Elderly Care Hospital	64	1	0.6	2	1	0	1	0	0	0	2	4	3	3	3	75
袁贞卫	Donghai Elderly Care Hospital	89	1	1.2	2	1	1	1	0	0	0	2	6	4	2	2	70
岳贺年	Donghai Elderly Care Hospital	94	2	10.5	2	1	0	0	0	0	0	3	9	6	0	3	95
恽荷妹	Donghai Elderly Care Hospital	52	1	3.9	2	1	0	1	0	1	0	3	9	6	3	3	85
昝亚男	Donghai Elderly Care Hospital	29	1	36.6	2	1	1	1	0	0	0	1	4	1	4	4	5
张斌奎	Donghai Elderly Care Hospital	79	2	0.6	2	1	0	0	0	0	0	2	7	4	4	3	80
张成贵	Donghai Elderly Care Hospital	92	2	14.4	2	1	0	1	0	0	0	1	3	1	5	5	0
张城	Donghai Elderly Care Hospital	26	2	22.5	1	1	0	0	0	0	0	1	3	1	5	5	0
张春妹	Donghai Elderly Care Hospital	71	1	39.3	2	1	0	1	1	0	0	2	4	3	4	4	40
张翠华	Donghai Elderly Care Hospital	87	1	1	2	1	0	0	0	0	0	1	4	1	4	4	25
张鼎义	Donghai Elderly Care Hospital	67	1	5.4	1	1	0	1	1	0	0	1	8	2	4	4	30
张福良	Donghai Elderly Care Hospital	65	2	21.3	1	1	0	1	0	0	0	1	3	1	5	5	0
张福祥	Donghai Elderly Care Hospital	67	2	59.4	2	2	1	1	0	1	0	2	4	3	3	3	70
张根泉	Donghai Elderly Care Hospital	62	2	1	2	1	0	1	0	1	1	1	8	2	4	4	50
张桂英	Donghai Elderly Care Hospital	85	1	20.1	1	1	1	1	1	1	0	1	7	2	4	4	30
张惠华	Donghai Elderly Care Hospital	86	1	2.4	2	1	0	1	1	1	0	1	6	2	3	4	35
张慧英	Donghai Elderly Care Hospital	92	1	6	2	1	0	1	0	1	0	2	6	4	2	2	85
张吉清	Donghai Elderly Care Hospital	76	1	16.8	2	1	1	1	0	0	0	2	6	4	2	2	65
张继发	Donghai Elderly Care Hospital	80	2	5.1	2	1	0	0	0	0	0	3	9	6	1	1	100
张菊根	Donghai Elderly Care Hospital	96	2	60	2	2	0	1	0	0	0	3	7	6	0	3	85
张牛	Donghai Elderly Care Hospital	62	1	49.5	2	2	1	1	1	0	0	1	3	1	5	5	0
张佩瑛	Donghai Elderly Care Hospital	91	1	0.6	2	1	0	1	0	0	0	2	6	4	3	3	80
张朋高	Donghai Elderly Care Hospital	83	2	8.4	2	1	0	1	0	0	0	1	9	2	4	4	45
张如松	Donghai Elderly Care Hospital	56	2	11.1	1	1	0	0	0	0	0	1	8	2	4	4	40
张思敏	Donghai Elderly Care Hospital	67	2	29.4	2	1	0	1	0	1	0	2	6	4	3	3	75
张婷	Donghai Elderly Care Hospital	31	1	1.5	2	1	0	1	0	0	0	2	7	4	3	2	100
张伟	Donghai Elderly Care Hospital	56	2	18.6	1	1	0	0	0	0	0	1	9	2	1	3	90
张文源	Donghai Elderly Care Hospital	93	2	81	2	2	0	1	1	0	0	2	4	3	3	3	70
张曦仲	Donghai Elderly Care Hospital	53	2	5.1	2	1	0	1	0	0	0	2	3	3	4	4	40
张先平	Donghai Elderly Care Hospital	62	2	2.4	2	1	0	0	0	1	0	2	6	4	3	4	40
张兴国	Donghai Elderly Care Hospital	76	2	13.5	2	1	0	1	1	0	0	2	4	3	4	4	60
张以淑	Donghai Elderly Care Hospital	97	1	0.6	2	1	1	1	0	0	0	2	6	4	4	3	75
张勇义	Donghai Elderly Care Hospital	64	2	2.1	2	1	0	1	0	1	0	2	4	3	4	4	55
张玉兰	Donghai Elderly Care Hospital	48	1	1.2	1	1	0	1	0	0	0	1	7	2	4	4	40
张玉兰	Donghai Elderly Care Hospital	91	1	0.6	2	1	0	1	0	1	0	2	6	4	3	3	75
张月娣	Donghai Elderly Care Hospital	89	1	87.6	2	1	0	1	0	0	0	1	3	1	4	4	0
张跃	Donghai Elderly Care Hospital	61	2	86.4	2	1	0	0	0	1	0	2	6	4	4	4	85
张长根	Donghai Elderly Care Hospital	88	2	49.5	2	1	0	1	0	0	0	2	6	4	3	3	85
张肇金	Donghai Elderly Care Hospital	84	1	2.1	2	1	0	1	0	0	0	2	4	3	4	4	40
张正成	Donghai Elderly Care Hospital	63	2	12.9	2	1	0	0	0	0	0	3	7	6	3	3	85
张志昂	Donghai Elderly Care Hospital	87	1	4.8	2	1	0	0	0	0	0	3	8	6	4	4	85
张志丰	Donghai Elderly Care Hospital	64	2	28.2	2	1	1	1	1	0	0	1	5	2	3	3	40
张志玉	Donghai Elderly Care Hospital	81	2	5.4	2	1	0	1	1	0	0	2	8	4	2	2	90
张自义	Donghai Elderly Care Hospital	56	2	27	2	1	0	0	0	0	0	3	9	6	1	1	100
赵翠娣	Donghai Elderly Care Hospital	94	1	57.6	2	1	0	1	0	1	1	2	7	4	3	3	85
赵桂生	Donghai Elderly Care Hospital	82	2	1.2	2	1	0	0	0	1	0	1	6	2	4	4	40
赵涵清	Donghai Elderly Care Hospital	72	2	1	2	1	0	1	0	1	0	2	5	4	1	1	75
赵吉堂	Donghai Elderly Care Hospital	73	2	0.6	1	1	0	0	0	1	1	1	3	1	4	4	0
赵建强	Donghai Elderly Care Hospital	64	2	1.8	1	1	0	0	0	0	0	1	6	2	3	4	15
赵君雯	Donghai Elderly Care Hospital	93	1	12.6	2	1	0	1	0	0	0	3	9	6	2	2	100
赵琳深	Donghai Elderly Care Hospital	92	1	2.7	2	1	0	1	0	0	0	1	6	2	3	4	55
赵全福	Donghai Elderly Care Hospital	35	2	25.5	1	1	0	0	0	0	0	1	7	2	4	4	40
赵如仙	Donghai Elderly Care Hospital	90	1	41.4	2	2	1	1	0	0	0	1	8	2	4	4	30
赵永年	Donghai Elderly Care Hospital	88	2	6	1	1	1	1	1	0	0	1	3	1	5	5	0
赵玉彬	Donghai Elderly Care Hospital	98	1	4.8	2	1	0	0	0	0	0	3	9	6	1	1	100
赵志峰	Donghai Elderly Care Hospital	29	2	1.5	1	1	0	1	0	0	0	1	6	2	5	5	20
赵子豪	Donghai Elderly Care Hospital	31	2	6.6	2	1	0	1	0	0	0	3	9	6	1	1	100
甄胜利	Donghai Elderly Care Hospital	44	2	41.4	1	1	0	1	0	1	0	1	6	2	4	4	40
郑国龙	Donghai Elderly Care Hospital	42	2	0.6	2	1	0	0	0	1	0	1	8	2	2	4	40
郑惠卿	Donghai Elderly Care Hospital	90	1	11.1	2	1	0	0	0	0	0	3	6	5	2	2	90
郑全容	Donghai Elderly Care Hospital	80	1	2.1	2	1	0	1	0	0	0	1	5	2	4	4	10
郑素林	Donghai Elderly Care Hospital	86	1	0.6	2	1	0	0	0	0	0	2	6	4	3	3	85
郑喜英	Donghai Elderly Care Hospital	51	1	3.6	2	1	0	0	0	0	0	2	4	3	3	4	60
郑湘文	Donghai Elderly Care Hospital	85	1	33.3	2	1	0	0	0	1	1	2	5	4	3	3	65
郑银泰	Donghai Elderly Care Hospital	64	2	25.8	2	1	1	0	1	0	0	1	4	1	5	5	0
郑章春	Donghai Elderly Care Hospital	50	2	10.8	1	1	1	1	0	0	0	1	5	2	4	4	25
郑祖年	Donghai Elderly Care Hospital	78	2	67.8	2	1	1	1	0	0	0	1	3	1	5	5	0
钟德有	Donghai Elderly Care Hospital	69	2	1	2	1	0	1	0	0	0	1	8	2	0	3	65
钟世田	Donghai Elderly Care Hospital	81	2	30.3	2	1	0	0	0	0	0	3	9	6	1	1	100
钟萱桂	Donghai Elderly Care Hospital	78	1	1.2	2	1	0	1	0	0	0	1	4	1	5	5	20
钟雅丽	Donghai Elderly Care Hospital	22	1	4.5	2	1	0	0	0	0	0	3	9	6	1	1	100
钟耀华	Donghai Elderly Care Hospital	48	2	11.4	2	1	0	1	0	0	0	1	7	2	4	4	25
钟友鹤	Donghai Elderly Care Hospital	81	2	36	2	1	0	1	0	0	0	2	6	4	3	3	75
仲金发	Donghai Elderly Care Hospital	83	2	35.4	2	1	0	1	1	1	1	2	7	4	2	2	85
周宝明	Donghai Elderly Care Hospital	72	2	1.8	2	1	0	0	0	0	0	1	6	2	4	4	20
周才喜	Donghai Elderly Care Hospital	61	2	5.4	1	1	0	1	1	0	0	1	4	1	4	4	15
周传防	Donghai Elderly Care Hospital	54	2	18.6	2	1	0	1	0	1	1	2	7	4	3	3	70
周福朝	Donghai Elderly Care Hospital	83	2	67.8	2	1	0	1	0	1	0	1	4	1	5	5	10
周国华	Donghai Elderly Care Hospital	71	2	55.2	2	2	0	1	0	0	0	1	7	2	5	5	25
周国平	Donghai Elderly Care Hospital	83	2	0.6	2	1	0	1	0	1	1	1	6	2	4	4	50
周国庆	Donghai Elderly Care Hospital	59	2	7.5	2	1	0	0	0	0	0	3	7	6	3	3	80
周建忠	Donghai Elderly Care Hospital	59	1	0.6	1	1	0	1	0	1	0	1	6	2	4	4	20
周静令	Donghai Elderly Care Hospital	81	2	78.3	2	1	0	0	0	0	0	2	5	4	2	2	75
周兰锐	Donghai Elderly Care Hospital	36	2	5.4	1	1	0	0	1	0	0	1	3	1	4	4	0
周鹏飞	Donghai Elderly Care Hospital	72	2	2.4	2	1	0	1	0	0	0	1	9	2	4	4	45
周孝先	Donghai Elderly Care Hospital	88	2	34.5	1	1	0	1	1	0	0	1	6	2	4	4	15
周银龙	Donghai Elderly Care Hospital	82	2	1	2	1	0	1	0	0	0	3	7	6	1	1	95
周永康	Donghai Elderly Care Hospital	77	2	0.6	2	1	0	0	0	0	0	3	9	6	1	1	95
周玉英	Donghai Elderly Care Hospital	93	1	2.4	2	1	0	0	0	0	0	3	9	6	2	2	100
周源龙	Donghai Elderly Care Hospital	65	1	2.7	2	1	1	1	0	0	0	1	7	2	4	4	25
周征兵	Donghai Elderly Care Hospital	50	2	6.6	1	1	0	1	0	0	0	1	3	1	5	5	0
朱阿兔	Donghai Elderly Care Hospital	78	1	1.5	2	1	0	0	0	1	1	2	9	4	2	2	90
朱德彪	Donghai Elderly Care Hospital	48	2	22.2	2	1	0	1	1	0	0	2	8	4	4	4	65
朱二明	Donghai Elderly Care Hospital	59	2	1.3	2	1	0	0	0	0	0	3	9	6	1	1	100
朱芳英	Donghai Elderly Care Hospital	71	1	6.6	2	1	0	1	0	0	0	3	6	5	2	2	80
朱静	Donghai Elderly Care Hospital	65	1	42.6	2	1	0	1	0	0	0	2	5	4	4	4	50
朱秀珍	Donghai Elderly Care Hospital	89	1	67.8	2	1	0	1	0	1	1	3	8	6	3	3	80
朱玉荣	Donghai Elderly Care Hospital	62	1	1.8	2	1	0	0	0	0	0	3	7	6	2	2	100
朱月华	Donghai Elderly Care Hospital	81	1	1	2	1	0	0	0	0	0	3	9	6	2	2	100
朱韵萃	Donghai Elderly Care Hospital	76	1	27.6	2	2	0	1	0	0	0	3	8	6	1	1	100
朱占萍	Donghai Elderly Care Hospital	69	2	29.4	2	1	0	1	0	1	0	2	3	3	4	4	50
朱长信	Donghai Elderly Care Hospital	76	2	1.8	2	1	0	1	0	0	1	2	6	4	4	4	80
诸荣椿	Donghai Elderly Care Hospital	86	2	13.5	2	1	0	1	1	0	0	1	3	1	5	5	0
祝琴芳	Donghai Elderly Care Hospital	88	1	0.9	2	1	0	1	0	1	0	2	7	4	3	3	90
邹国先	Donghai Elderly Care Hospital	65	2	61.8	2	1	0	1	0	0	0	1	4	1	4	4	5
邹素芬	Donghai Elderly Care Hospital	91	1	2.7	2	1	0	1	0	0	0	1	3	1	5	5	0
邹长华	Donghai Elderly Care Hospital	71	2	12.6	2	1	0	0	0	0	0	1	6	2	5	5	0
左包公	Donghai Elderly Care Hospital	67	2	6.6	2	1	0	0	0	1	0	1	4	1	5	5	0
陈成余	Foshan First People's Hospital	65	2	2.7	2	1	0	1	1	0	0	1	8	2	4	4	40
陈瀚新	Foshan First People's Hospital	52	2	7.5	2	2	0	0	0	0	0	1	9	2	4	4	25
陈红弟	Foshan First People's Hospital	74	1	10.5	1	1	0	1	0	0	0	1	4	1	4	4	0
陈葵	Foshan First People's Hospital	66	1	22.8	2	1	1	1	0	0	0	1	6	2	4	4	5
陈丽容	Foshan First People's Hospital	75	1	3.9	2	1	0	1	1	0	0	1	7	2	4	4	45
陈沛伦	Foshan First People's Hospital	79	2	30.9	2	1	0	0	0	0	0	2	4	3	4	4	75
陈思妙	Foshan First People's Hospital	61	2	63.3	2	1	0	1	1	0	0	3	9	6	1	1	100
陈镇	Foshan First People's Hospital	83	2	9.3	2	1	0	0	1	0	0	3	6	5	2	2	85
陈正	Foshan First People's Hospital	75	1	15.3	1	1	0	1	0	0	0	1	3	1	5	5	0
崔侃杰	Foshan First People's Hospital	36	2	7.8	1	1	0	0	0	0	0	1	6	2	4	4	20
邓浩华	Foshan First People's Hospital	60	2	42.6	2	1	0	1	1	0	0	1	6	2	4	4	25
邓梦珍	Foshan First People's Hospital	85	1	6.3	1	1	0	1	0	0	0	1	7	2	4	4	25
邓永发	Foshan First People's Hospital	72	2	7.2	2	1	0	1	0	0	0	2	4	3	4	4	50
范可秋	Foshan First People's Hospital	67	2	8.4	2	1	0	1	1	1	0	3	6	5	2	2	95
范茂汉	Foshan First People's Hospital	87	2	0.6	2	1	0	1	0	0	0	3	6	5	1	1	70
范玉平	Foshan First People's Hospital	57	1	21.9	2	1	0	1	0	1	0	2	6	4	2	2	85
何惠源	Foshan First People's Hospital	73	2	71.7	2	1	1	1	1	0	1	1	3	1	5	5	5
何有	Foshan First People's Hospital	69	2	11.4	2	1	0	0	0	1	1	1	6	2	4	4	45
洪斯源	Foshan First People's Hospital	79	2	61.5	2	1	1	1	1	0	0	2	4	3	4	4	50
胡凤兴	Foshan First People's Hospital	71	1	1.2	2	1	0	0	0	1	0	3	8	6	1	1	90
黄广滔	Foshan First People's Hospital	62	2	2.4	2	1	0	1	1	0	0	2	5	4	4	4	65
黄国良	Foshan First People's Hospital	65	2	1.2	2	1	0	0	1	0	0	2	5	4	4	4	45
黄林书	Foshan First People's Hospital	68	2	1.5	2	1	0	0	0	0	0	3	6	5	1	1	70
黄汝兴	Foshan First People's Hospital	73	2	5.1	2	1	0	1	1	1	1	1	7	2	4	4	25
黄淑珍	Foshan First People's Hospital	68	1	1.5	2	1	0	1	0	0	0	3	6	5	3	3	80
黄秀柱	Foshan First People's Hospital	82	1	35.1	2	1	0	0	0	1	0	3	6	5	1	1	100
霍根	Foshan First People's Hospital	88	1	4.8	2	1	0	1	1	0	0	1	6	2	4	4	25
简桂珍	Foshan First People's Hospital	61	1	7.8	2	1	0	1	1	0	0	3	9	6	1	1	100
金坤雄	Foshan First People's Hospital	83	2	1.2	2	1	0	0	1	0	0	3	8	6	1	1	95
赖祚英	Foshan First People's Hospital	68	2	10.2	1	1	0	0	0	0	0	1	3	1	5	5	0
黎暖平	Foshan First People's Hospital	82	2	23.7	2	1	0	0	0	0	0	3	8	6	2	2	90
黎文福	Foshan First People's Hospital	54	2	12	2	1	0	1	0	1	0	3	7	6	3	3	85
李国聪	Foshan First People's Hospital	24	2	12	2	1	0	1	1	0	0	3	9	6	2	2	95
李锐志	Foshan First People's Hospital	82	2	5.4	2	1	0	1	0	0	0	2	4	3	4	4	55
李顺意	Foshan First People's Hospital	73	1	1.2	2	1	0	1	0	0	0	2	5	4	4	4	55
李锡森	Foshan First People's Hospital	71	2	20.4	2		1	1	0	0	0	1	4	1	5	5	10
李耀隆	Foshan First People's Hospital	83	2	15.3	2	1	1	1	1	0	1	2	4	3	4	4	60
梁洪初	Foshan First People's Hospital	64	2	70.2	2	1	0	1	0	0	0	2	6	4	3	3	80
梁建开	Foshan First People's Hospital	77	1	40.5	2	1	1	1	1	0	0	1	3	1	5	5	0
梁美娟	Foshan First People's Hospital	49	1	34.5	2	2	0	0	0	0	0	3	6	5	2	2	90
廖承军	Foshan First People's Hospital	51	2	16.8	2	1	0	0	0	0	0	2	7	4	3	3	80
林坤兰	Foshan First People's Hospital	79	1	1.5	1	1	0	1	0	1	1	1	5	2	5	5	0
刘巨昌	Foshan First People's Hospital	64	2	20.7	2	1	0	1	0	1	0	1	3	1	5	5	0
刘锡根	Foshan First People's Hospital	66	2	0.9	2	1	0	1	0	0	0	3	7	6	1	1	90
刘叶贞	Foshan First People's Hospital	55	1	9	2	1	0	1	1	0	0	2	4	3	4	4	60
陆四才	Foshan First People's Hospital	76	2	36.3	2	1	0	1	1	0	0	1	7	2	4	4	35
陆笑梅	Foshan First People's Hospital	77	1	80.4	2	1	1	1	0	0	0	1	7	2	4	4	30
罗润好	Foshan First People's Hospital	61	1	72.6	2	1	0	1	0	0	0	2	4	3	4	4	55
罗振秋	Foshan First People's Hospital	73	2	35.1	1	1	1	1	1	1	1	1	5	2	4	4	0
麦汉聪	Foshan First People's Hospital	49	2	3.6	2	1	0	0	1	0	0	1	6	2	5	5	30
莫玉珍	Foshan First People's Hospital	77	1	29.7	2	1	0	0	0	0	0	3	9	6	1	1	100
潘白月	Foshan First People's Hospital	79	2	7.8	2	1	0	0	1	1	0	2	3	3	4	4	55
潘桂珍	Foshan First People's Hospital	68	1	55.2	2	1	1	1	1	0	0	2	4	3	5	5	55
潘泽琪	Foshan First People's Hospital	59	2	16.5	2	1	0	1	1	1	0	2	4	3	4	4	55
区义	Foshan First People's Hospital	93	2	88.5	1	1	1	1	1	0	0	1	3	1	5	5	0
苏陶铸	Foshan First People's Hospital	76	2	1.5	2	1	1	1	0	0	0	1	5	2	4	4	10
唐荫根	Foshan First People's Hospital	60	2	37.8	2	1	1	1	0	0	0	3	6	5	4	4	55
王传兰	Foshan First People's Hospital	64	2	7.2	2	1	0	1	0	0	0	1	8	2	4	4	45
王仁进	Foshan First People's Hospital	52	2	38.4	1	1	0	1	0	0	0	1	4	1	4	4	5
王晓云	Foshan First People's Hospital	63	1	40.8	1	1	0	1	0	0	0	1	6	2	4	4	30
王永森	Foshan First People's Hospital	70	2	8.1	2	1	0	0	1	0	0	1	8	2	4	4	40
吴洁英	Foshan First People's Hospital	73	1	10.8	2	1	0	0	0	0	0	1	7	2	4	4	40
吴妙娟	Foshan First People's Hospital	69	1	68.1	2	2	0	1	1	0	0	1	6	2	4	4	40
吴玉霞	Foshan First People's Hospital	69	1	1.2	2	1	0	1	1	1	0	3	9	6	1	1	100
夏生珍	Foshan First People's Hospital	84	1	45.9	1	1	0	1	0	1	0	1	4	1	5	5	5
冼杏钊	Foshan First People's Hospital	54	2	22.5	2	1	0	1	0	0	0	1	6	2	4	4	15
谢瑞卿	Foshan First People's Hospital	53	1	7.2	2	1	0	0	0	0	0	2	5	4	1	1	80
徐树刚	Foshan First People's Hospital	73	2	7.5	2	1	0	1	0	0	0	1	6	2	4	4	30
杨龙强	Foshan First People's Hospital	51	2	5.7	2	1	1	0	0	0	0	2	4	3	4	4	55
尹建华	Foshan First People's Hospital	42	2	9.3	1	1	0	1	1	0	0	1	3	1	5	5	0
源家东	Foshan First People's Hospital	38	2	2.4	1		0	1	1	0	0	1	3	1	5	5	0
张卫明	Foshan First People's Hospital	50	2	4.5	2	1	0	1	0	1	0	2	3	3	4	4	20
张永波	Foshan First People's Hospital	49	2	6.6	2	1	0	1	0	0	0	3	8	6	2	2	85
招培金	Foshan First People's Hospital	83	2	3.6	2	1	0	0	0	1	0	1	9	2	4	4	50
招锐沃	Foshan First People's Hospital	72	2	21.9	2	2	1	1	0	0	0	2	4	3	4	4	40
郑孝英	Foshan First People's Hospital	66	1	9.3	2	1	0	1	1	0	0	1	3	1	5	5	0
钟雪英	Foshan First People's Hospital	58	1	1.2	2	1	0	0	0	1	1	3	9	6	1	1	95
周根常	Foshan First People's Hospital	71	2	1.5	2	1	0	1	0	0	0	3	6	5	1	1	80
周桂华	Foshan First People's Hospital	70	1	80.1	2	2	0	1	0	0	0	2	4	3	3	3	70
包生顺	Foshan First People's Hospital Tongji Rehabilitation Hospital	70	2	33.9	2	1	0	0	0	0	0	1	4	1	4	4	0
岑淑贞	Foshan First People's Hospital Tongji Rehabilitation Hospital	82	1	19.8	2	1	0	1	1	0	0	1	6	2	5	5	15
曾友添	Foshan First People's Hospital Tongji Rehabilitation Hospital	73	2	73.5	2	1	0	0	0	1	0	2	4	3	4	4	60
陈华庭	Foshan First People's Hospital Tongji Rehabilitation Hospital	76	2	9.9	2	1	0	0	0	0	0	3	9	6	1	1	100
陈奕鸿	Foshan First People's Hospital Tongji Rehabilitation Hospital	65	2	8.4	2	1	0	0	0	0	0	2	4	3	4	4	60
陈云	Foshan First People's Hospital Tongji Rehabilitation Hospital	87	1	1.5	2	1	0	1	0	0	0	3	9	6	0	0	100
何彬	Foshan First People's Hospital Tongji Rehabilitation Hospital	50	2	3.9	2	1	0	0	1	1	0	3	9	6	3	3	95
何焕胜	Foshan First People's Hospital Tongji Rehabilitation Hospital	77	2	27.6	2	1	0	0	0	0	0	3	9	6	1	1	100
何恵彬	Foshan First People's Hospital Tongji Rehabilitation Hospital	74	2	0.6	2	1	0	1	0	0	0	2	3	3	4	4	35
何日扬	Foshan First People's Hospital Tongji Rehabilitation Hospital	80	2	15.6	1	1	1	0	0	0	0	1	9	2	4	4	55
何亦雄	Foshan First People's Hospital Tongji Rehabilitation Hospital	91	1	6.9	2	1	0	1	0	1	0	2	4	3	4	4	55
何真泉	Foshan First People's Hospital Tongji Rehabilitation Hospital	75	2	30.3	1	1	1	1	0	0	0	1	5	2	2	4	25
黄琼伟	Foshan First People's Hospital Tongji Rehabilitation Hospital	58	2	11.1	2	1	0	1	0	1	1	1	3	1	5	5	0
黄永海	Foshan First People's Hospital Tongji Rehabilitation Hospital	48	2	7.2	2	1	0	0	0	0	0	2	8	4	1	1	95
黄永湘	Foshan First People's Hospital Tongji Rehabilitation Hospital	93	2	7.5	2	1	0	1	1	1	0	3	8	6	2	2	95
简少良	Foshan First People's Hospital Tongji Rehabilitation Hospital	82	2	19.8	2	2	0	1	0	0	0	2	5	4	4	4	75
江月兴	Foshan First People's Hospital Tongji Rehabilitation Hospital	66	1	6.6	1	1	0	1	0	0	0	1	7	2	4	4	55
孔宪洪	Foshan First People's Hospital Tongji Rehabilitation Hospital	87	2	1.8	2	1	0	1	0	0	0	3	9	6	1	1	100
赖友珠	Foshan First People's Hospital Tongji Rehabilitation Hospital	38	1	4.5	1	1	0	1	1	0	0	1	5	2	5	5	15
劳敏玲	Foshan First People's Hospital Tongji Rehabilitation Hospital	52	1	37.5	1	2	1	1	0	0	0	1	3	1	5	5	0
雷建章	Foshan First People's Hospital Tongji Rehabilitation Hospital	65	2	3.6	2	1	0	0	0	0	0	1	3	1	5	5	0
黎有汉	Foshan First People's Hospital Tongji Rehabilitation Hospital	67	2	5.7	2	1	1	1	0	0	0	1	6	2	5	5	10
李根	Foshan First People's Hospital Tongji Rehabilitation Hospital	85	2	13.5	2	1	0	1	0	0	0	2	5	4	4	3	80
李汝琪	Foshan First People's Hospital Tongji Rehabilitation Hospital	74	2	1.5	2	1	0	1	0	0	0	2	4	3	3	3	65
李显民	Foshan First People's Hospital Tongji Rehabilitation Hospital	66	2	7.8	1	1	0	1	1	0	0	1	3	1	5	5	0
梁凤兰	Foshan First People's Hospital Tongji Rehabilitation Hospital	74	1	30	2	1	0	0	0	1	0	3	9	6	1	1	100
梁桂芳	Foshan First People's Hospital Tongji Rehabilitation Hospital	86	1	0.9	2	1	0	1	1	0	0	1	7	2	4	4	25
梁焕坤	Foshan First People's Hospital Tongji Rehabilitation Hospital	61	2	1.5	2	1	0	0	0	0	0	3	8	6	0	3	90
梁旺传	Foshan First People's Hospital Tongji Rehabilitation Hospital	77	2	15	2	1	1	1	0	0	0	1	3	1	5	5	0
梁玉平	Foshan First People's Hospital Tongji Rehabilitation Hospital	54	1	41.7	2	2	0	1	0	0	0	2	4	3	4	4	65
廖顺兰	Foshan First People's Hospital Tongji Rehabilitation Hospital	69	1	1.5	2	1	0	1	0	1	0	2	8	4	3	3	95
林滚	Foshan First People's Hospital Tongji Rehabilitation Hospital	71	2	1.5	2	1	0	0	0	0	0	3	9	6	2	2	65
刘汉松	Foshan First People's Hospital Tongji Rehabilitation Hospital	74	1	76.2	1	3	1	1	0	0	0	1	6	2	4	4	30
刘三妺	Foshan First People's Hospital Tongji Rehabilitation Hospital	79	1	19.8	2	1	0	1	1	0	0	1	6	2	4	4	25
刘伟梅	Foshan First People's Hospital Tongji Rehabilitation Hospital	84	2	4.8	2	1	0	0	0	1	0	3	6	5	2	2	80
刘诒彬	Foshan First People's Hospital Tongji Rehabilitation Hospital	69	2	81.9	2	1	0	1	0	1	0	3	6	5	2	2	95
刘云山	Foshan First People's Hospital Tongji Rehabilitation Hospital	84	2	7.5	2	1	1	1	0	0	0	3	9	6	0	0	100
卢好	Foshan First People's Hospital Tongji Rehabilitation Hospital	92	1	3.9	2	1	0	1	0	1	0	3	9	6	1	1	100
聂盛泉	Foshan First People's Hospital Tongji Rehabilitation Hospital	74	2	0.6	2	1	0	0	0	0	0	3	9	6	0	0	100
宁苏	Foshan First People's Hospital Tongji Rehabilitation Hospital	88	1	0.9	2	1	0	1	0	1	0	3	9	6	2	2	100
潘玉雅	Foshan First People's Hospital Tongji Rehabilitation Hospital	80	1	4.5	2	1	1	1	0	0	0	1	3	1	5	5	0
谭亮培	Foshan First People's Hospital Tongji Rehabilitation Hospital	63	2	11.7	2	1	1	1	0	0	0	1	6	2	4	4	15
童颂学	Foshan First People's Hospital Tongji Rehabilitation Hospital	79	2	5.4	2	1	1	1	0	0	0	3	9	6	1	1	95
王先荣	Foshan First People's Hospital Tongji Rehabilitation Hospital	74	1	16.5	2	1	0	0	0	0	0	2	4	3	2	3	55
王先容	Foshan First People's Hospital Tongji Rehabilitation Hospital	75	1	8.4	2	1	0	0	0	0	0	2	5	4	4	4	65
魏贺均	Foshan First People's Hospital Tongji Rehabilitation Hospital	55	2	33.6	1	1	0	1	0	0	0	1	3	1	5	5	0
吴铭	Foshan First People's Hospital Tongji Rehabilitation Hospital	84	2	8.7	2	1	0	0	0	0	0	1	3	1	5	5	0
徐珙卫	Foshan First People's Hospital Tongji Rehabilitation Hospital	68	2	0.6	2	1	0	1	0	0	1	1	3	1	5	5	0
源家东	Foshan First People's Hospital Tongji Rehabilitation Hospital	38	2	4.5	1	1	0	1	0	0	0	1	4	1	4	4	0
张翠仪	Foshan First People's Hospital Tongji Rehabilitation Hospital	40	1	11.4	1	1	0	1	0	0	1	1	3	1	5	5	0
张修博	Foshan First People's Hospital Tongji Rehabilitation Hospital	54	2	1.2	1	1	1	1	0	0	0	1	5	2	4	4	10
郑永松	Foshan First People's Hospital Tongji Rehabilitation Hospital	78	2	77.7	2	1	0	0	0	0	0	1	8	2	4	4	25
陈证	Foshan Second People's Hospital	89	2	7.5	2	1	1	1	0	0	0	1	6	2	4	4	10
李坤秀	Foshan Second People's Hospital	79	1	5.7	2	1	0	0	0	1	0	3	9	6	3	2	100
林洁	Foshan Second People's Hospital	18	1	7.5	2	1	0	1	1	0	0	1	8	2	4	4	45
宋峰	Foshan Second People's Hospital	93	1	0.6	2	1	1	0	1	0	0	1	5	2	4	4	25
叶福荣	Foshan Second People's Hospital	86	2	12.9	2	1	0	1	0	1	0	3	5	5	4	4	50
源家东	Foshan Second People's Hospital	75	2	5.7	1	1	0	1	0	1	1	1	7	2	4	4	25
张秀兰	Foshan Second People's Hospital	68	1	29.7	2	1	0	1	1	0	0	1	3	1	5	5	0
蔡天尚	Fujian Jinjiang Hospital	55	2	31.5	2	1	0	1	1	0	0	1	6	2	4	4	15
蔡长钳	Fujian Jinjiang Hospital	50	2	14.4	1	1	0	1	0	0	0	1	3	1	5	5	0
陈朝雷	Fujian Jinjiang Hospital	34	2	1.2	2	1	0	1	0	0	0	2	4	3	3	4	55
陈建忠	Fujian Jinjiang Hospital	44	2	5.4	2	1	1	1	1	0	0	2	4	3	4	4	50
陈余	Fujian Jinjiang Hospital	48	2	32.4	2	1	0	1	0	1	1	2	8	4	1	1	95
董连评	Fujian Jinjiang Hospital	68	1	1.2	2	1	0	1	1	0	0	2	4	3	2	3	60
范金俤	Fujian Jinjiang Hospital	65	2	50.1	2	1	0	0	0	0	0	2	5	4	3	3	75
郭群才	Fujian Jinjiang Hospital	64	2	12.6	2	1	0	1	0	0	0	1	6	2	4	4	30
黄天池	Fujian Jinjiang Hospital	55	2	14.1	2	1	0	1	1	0	0	2	9	4	2	2	85
金达禄	Fujian Jinjiang Hospital	66	2	19.2	1	1	0	1	0	0	0	1	6	2	4	4	20
柯清开	Fujian Jinjiang Hospital	36	2	8.1	2	1	0	1	0	1	1	3	9	6	1	1	95
林清明	Fujian Jinjiang Hospital	63	1	1.8	2	1	0	1	0	0	0	2	5	4	2	3	55
林汀瑞	Fujian Jinjiang Hospital	72	2	1.8	2	1	0	1	0	0	1	1	4	1	4	4	15
林亚华	Fujian Jinjiang Hospital	75	1	47.1	1	1	0	0	0	1	0	1	3	1	5	5	0
林雨设	Fujian Jinjiang Hospital	66	2	32.7	2	1	0	1	0	1	0	1	5	2	5	5	10
龙秋菊	Fujian Jinjiang Hospital	56	1	3.9	2	1	0	1	1	0	0	2	4	3	4	4	50
隆和洋	Fujian Jinjiang Hospital	51	2	6.3	1	1	0	1	0	0	0	1	3	1	5	5	0
吕秀险	Fujian Jinjiang Hospital	72	1	11.4	2	1	0	1	0	1	0	2	3	3	2	4	55
邵良坦	Fujian Jinjiang Hospital	51	2	8.4	1	1	0	1	1	0	0	1	4	1	4	4	5
佘琴	Fujian Jinjiang Hospital	78	1	2.4	2	1	0	1	0	1	0	2	4	3	3	3	65
苏素梅	Fujian Jinjiang Hospital	69	1	50.1	2	1	0	0	0	0	1	2	3	3	2	4	60
王支业	Fujian Jinjiang Hospital	45	2	3.6	1	1	0	1	0	1	0	1	9	2	3	3	55
翁清世	Fujian Jinjiang Hospital	52	2	5.1	2	1	0	1	0	0	0	1	8	2	3	4	55
吴传全	Fujian Jinjiang Hospital	50	2	87.6	1	1	0	0	0	0	0	1	3	1	5	5	0
萧连升	Fujian Jinjiang Hospital	66	2	1.2	2	1	0	1	0	0	0	2	6	4	2	2	80
肖荣双	Fujian Jinjiang Hospital	56	2	9.3	1	1	0	1	0	0	0	1	3	1	5	5	0
颜孙余	Fujian Jinjiang Hospital	49	2	1.2	2	1	0	0	1	0	1	2	3	3	4	4	30
杨中青	Fujian Jinjiang Hospital	40	2	25.8	1	1	0	0	0	1	1	1	3	1	5	5	0
姚进益	Fujian Jinjiang Hospital	49	2	0.9	2	1	0	1	0	1	0	3	9	6	0	0	100
张恨	Fujian Jinjiang Hospital	98	1	2.1	2	1	0	1	0	1	0	2	4	3	3	3	60
赵文强	Fujian Jinjiang Hospital	46	2	3	2	1	0	1	0	1	0	2	5	4	3	3	60
钟文弟	Fujian Jinjiang Hospital	61	2	69.9	1	1	0	1	0	0	0	1	3	1	5	5	0
曾木林	Fujian Longyan Ci'ai Hospital	65	2	9.9	2	1	0	1	0	0	0	2	3	3	4	4	55
陈柏花	Fujian Longyan Ci'ai Hospital	67	1	38.7	2	1	0	1	0	0	0	3	9	6	3	2	100
陈火汉	Fujian Longyan Ci'ai Hospital	62	2	7.5	1	1	0	1	1	0	0	1	7	2	4	4	40
陈建书	Fujian Longyan Ci'ai Hospital	47	2	3	1	1	0	0	0	0	0	1	3	1	5	5	0
陈俊登	Fujian Longyan Ci'ai Hospital	77	2	4.8	2	1	0	1	0	1	0	2	4	3	3	3	60
陈林强	Fujian Longyan Ci'ai Hospital	57	2	12.9	2	1	0	1	0	0	0	2	6	4	4	4	70
陈仁波	Fujian Longyan Ci'ai Hospital	82	2	54.6	2	1	0	1	0	0	0	3	5	5	4	3	80
陈庸林	Fujian Longyan Ci'ai Hospital	51	2	12	1	1	0	1	1	0	0	1	6	2	4	4	15
陈玉女	Fujian Longyan Ci'ai Hospital	55	1	3.6	2	1	1	0	0	0	0	1	4	1	5	5	5
陈忠	Fujian Longyan Ci'ai Hospital	45	2	1.8	2	1	0	1	0	0	0	2	6	4	5	5	70
谌才娣	Fujian Longyan Ci'ai Hospital	49	1	6	1	1	0	1	1	0	0	1	3	1	5	5	0
程和金	Fujian Longyan Ci'ai Hospital	59	2	61.5	2	3	0	1	1	0	0	2	5	4	3	3	65
邓之民	Fujian Longyan Ci'ai Hospital	61	2	0.9	2	1	1	1	0	0	0	1	7	2	4	4	25
邓志信	Fujian Longyan Ci'ai Hospital	65	2	6	2	1	1	1	1	0	0	1	8	2	4	4	45
董锦海	Fujian Longyan Ci'ai Hospital	68	2	1.2	2	1	0	1	0	1	1	3	9	6	3	2	100
杜爱琴	Fujian Longyan Ci'ai Hospital	93	1	47.7	2	7	1	0	0	0	0	1	4	1	5	5	0
傅和汀	Fujian Longyan Ci'ai Hospital	61	2	7.5	1	1	0	1	0	0	0	1	6	2	4	4	15
高寿贵	Fujian Longyan Ci'ai Hospital	54	2	16.2	2	1	1	0	0	0	0	1	5	2	4	4	20
郭祥生	Fujian Longyan Ci'ai Hospital	60	2	15	2	1	0	1	1	0	0	2	5	4	4	3	60
何梓祯	Fujian Longyan Ci'ai Hospital	40	1	1.8	1	1	0	0	0	0	0	1	5	2	5	5	5
胡海斌	Fujian Longyan Ci'ai Hospital	97	2	77.4	2	1	0	1	0	0	0	1	5	2	5	5	5
黄丽婷	Fujian Longyan Ci'ai Hospital	27	1	7.8	2	1	0	0	0	0	0	2	3	3	4	4	45
黄文才	Fujian Longyan Ci'ai Hospital	63	2	2.7	2	1	0	1	1	1	0	2	7	4	2	2	90
黄文意	Fujian Longyan Ci'ai Hospital	61	2	87.9	2	2	1	0	0	0	0	1	4	1	5	5	5
江双金	Fujian Longyan Ci'ai Hospital	29	2	1.5	1	1	0	0	0	0	0	1	3	1	5	5	0
寇美丽	Fujian Longyan Ci'ai Hospital	56	1	4.8	2	1	0	0	0	0	0	2	4	3	4	4	60
赖素平	Fujian Longyan Ci'ai Hospital	57	1	27.3	2	1	0	1	0	0	0	2	8	4	2	2	95
兰洪进	Fujian Longyan Ci'ai Hospital	53	2	25.5	2	1	1	1	0	0	0	1	8	2	4	4	50
兰玉生	Fujian Longyan Ci'ai Hospital	49	2	3.3	1	1	0	1	1	0	0	1	7	2	4	4	25
雷浩余	Fujian Longyan Ci'ai Hospital	58	2	6.6	2	1	0	1	0	0	0	2	5	4	4	4	70
黎德珍	Fujian Longyan Ci'ai Hospital	88	1	10.8	2	1	0	1	1	1	0	1	7	2	3	4	45
李焕昌	Fujian Longyan Ci'ai Hospital	46	2	1.5	1	1	0	0	0	0	0	1	6	2	4	4	15
李辉南	Fujian Longyan Ci'ai Hospital	88	2	0.9	2	1	1	0	0	0	0	1	7	2	4	4	30
李建生	Fujian Longyan Ci'ai Hospital	61	2	0.6	2	1	0	0	1	1	0	1	9	2	4	4	40
李看牛	Fujian Longyan Ci'ai Hospital	69	1	9.3	1	1	0	0	0	0	0	1	3	1	5	5	0
李泳	Fujian Longyan Ci'ai Hospital	51	2	1.8	2	1	0	1	0	0	0	2	3	3	5	5	45
连振芳	Fujian Longyan Ci'ai Hospital	59	2	6.6	1	2	0	1	1	0	0	1	7	2	4	4	25
练素琴	Fujian Longyan Ci'ai Hospital	53	1	2.1	1	1	0	1	1	0	0	1	7	2	4	4	35
林国良	Fujian Longyan Ci'ai Hospital	71	2	43.5	2	2	0	1	1	0	0	1	5	2	4	4	20
林海敏	Fujian Longyan Ci'ai Hospital	58	2	8.4	2	1	0	1	1	1	1	1	7	2	4	4	20
林金禄	Fujian Longyan Ci'ai Hospital	83	2	5.4	1	1	0	1	1	0	0	1	3	1	5	5	0
林锦强	Fujian Longyan Ci'ai Hospital	69	2	10.2	2	1	0	1	1	0	0	1	7	2	4	4	40
林昆明	Fujian Longyan Ci'ai Hospital	23	2	3.3	2	1	0	1	1	0	0	2	3	3	4	4	45
林美珍	Fujian Longyan Ci'ai Hospital	65	1	1.2	2	1	0	1	0	0	0	1	9	2	4	4	30
林明育	Fujian Longyan Ci'ai Hospital	83	2	1.5	2	1	0	1	1	0	0	2	6	4	4	4	70
林天成	Fujian Longyan Ci'ai Hospital	59	2	48.9	2	1	1	1	0	0	0	1	6	2	4	4	20
刘明星	Fujian Longyan Ci'ai Hospital	69	2	13.2	2	1	1	1	0	0	0	2	4	3	4	4	45
卢龙章	Fujian Longyan Ci'ai Hospital	92	2	1	2	1	0	1	1	0	0	2	7	4	1	1	70
卢永华	Fujian Longyan Ci'ai Hospital	45	1	23.7	2	1	0	1	0	0	0	3	9	6	3	2	100
马红梅	Fujian Longyan Ci'ai Hospital	31	1	32.4	2	1	0	1	1	0	0	3	9	6	4	3	95
丘建林	Fujian Longyan Ci'ai Hospital	62	2	1.5	2	1	0	1	1	1	0	1	7	2	4	4	40
丘瑞香	Fujian Longyan Ci'ai Hospital	65	2	12.3	1	1	0	1	0	0	0	1	3	1	5	5	0
邱河连	Fujian Longyan Ci'ai Hospital	58	2	1.5	1	1	1	1	0	0	0	1	6	2	4	4	15
饶春兰	Fujian Longyan Ci'ai Hospital	75	1	7.8	2	1	0	1	0	0	0	3	9	6	3	3	95
任升兰	Fujian Longyan Ci'ai Hospital	83	1	17.7	2	1	1	0	1	0	1	3	9	6	0	0	100
上官翰林	Fujian Longyan Ci'ai Hospital	60	2	2.7	2	1	0	1	0	0	0	2	4	3	4	4	60
沈紫红	Fujian Longyan Ci'ai Hospital	75	1	10.8	1	1	0	1	0	0	0	1	3	1	5	5	0
汤继川	Fujian Longyan Ci'ai Hospital	91	2	51.6	2	1	1	1	1	0	0	1	8	2	3	4	45
汤重兴	Fujian Longyan Ci'ai Hospital	61	2	7.8	2	1	0	0	0	0	0	2	5	4	1	4	55
王凤祥	Fujian Longyan Ci'ai Hospital	79	2	83.7	2	1	1	0	0	0	0	2	4	3	4	4	50
王厚太	Fujian Longyan Ci'ai Hospital	56	2	38.1	2	1	0	1	0	0	0	1	6	2	4	4	30
王林灶	Fujian Longyan Ci'ai Hospital	40	2	90	2	1	0	1	0	0	0	3	9	6	1	1	100
王马胜	Fujian Longyan Ci'ai Hospital	44	2	5.7	1	1	0	1	0	0	0	1	6	2	4	4	20
王培庆	Fujian Longyan Ci'ai Hospital	57	2	73.2	2	9	1	1	0	1	0	2	7	4	1	1	90
魏锦花	Fujian Longyan Ci'ai Hospital	86	1	2.1	1	1	0	0	0	0	0	1	5	2	4	4	5
魏梅金	Fujian Longyan Ci'ai Hospital	65	2	2.1	2	1	0	1	0	0	0	1	6	2	4	4	35
翁碧珍	Fujian Longyan Ci'ai Hospital	75	1	12.6	2	4	1	1	0	0	1	1	4	1	5	5	0
吴洪涛	Fujian Longyan Ci'ai Hospital	76	2	5.4	2	1	0	1	0	0	0	2	6	4	3	3	90
吴举能	Fujian Longyan Ci'ai Hospital	41	2	4.5	1	1	0	0	0	0	1	1	7	2	4	4	35
吴能春	Fujian Longyan Ci'ai Hospital	59	2	20.7	2	1	0	1	0	0	0	2	9	4	2	2	85
吴秋丽	Fujian Longyan Ci'ai Hospital	75	1	2.7	2	1	0	1	0	0	0	2	5	4	4	4	60
吴顺菊	Fujian Longyan Ci'ai Hospital	83	1	1	2	1	0	0	0	0	0	1	6	2	4	4	20
吴添柏	Fujian Longyan Ci'ai Hospital	79	2	8.1	2	3	1	1	0	1	0	1	4	1	5	5	5
吴信超	Fujian Longyan Ci'ai Hospital	77	2	2.4	2	1	0	1	0	0	0	1	6	2	4	4	30
吴梓香	Fujian Longyan Ci'ai Hospital	64	1	6.6	2	1	0	1	1	0	0	2	4	3	4	4	55
肖瑞川	Fujian Longyan Ci'ai Hospital	64	2	7.2	2	1	1	1	0	0	0	1	5	2	5	5	0
谢千君	Fujian Longyan Ci'ai Hospital	47	2	5.7	1	1	0	1	0	0	0	1	9	2	4	4	40
谢旺霖	Fujian Longyan Ci'ai Hospital	52	2	2.7	1	1	0	1	0	0	0	1	6	2	4	4	15
熊龙华	Fujian Longyan Ci'ai Hospital	62	2	78.3	2	2	1	1	1	0	0	2	4	3	4	4	55
许建汀	Fujian Longyan Ci'ai Hospital	62	2	9.6	1	1	0	1	0	0	0	1	7	2	4	4	25
许南发	Fujian Longyan Ci'ai Hospital	81	2	2.1	2	1	1	1	1	0	0	2	4	3	4	4	45
许素玉	Fujian Longyan Ci'ai Hospital	81	1	26.4	2	1	0	1	1	0	0	3	9	6	2	2	95
杨浪彬	Fujian Longyan Ci'ai Hospital	63	2	6.6	1	1	0	0	0	0	0	1	7	2	4	4	25
杨梅英	Fujian Longyan Ci'ai Hospital	71	1	60	2	1	1	0	0	0	0	1	3	1	3	4	0
叶文艳	Fujian Longyan Ci'ai Hospital	27	1	6.3	1	1	0	1	0	0	0	1	7	2	4	4	25
余荣平	Fujian Longyan Ci'ai Hospital	56	2	3	2	1	0	1	0	1	1	2	6	4	2	3	60
俞日妹	Fujian Longyan Ci'ai Hospital	79	1	44.7	2	4	1	1	0	0	0	1	4	1	4	4	15
詹江兴	Fujian Longyan Ci'ai Hospital	56	2	67.5	2	2	0	1	0	0	0	2	3	3	4	4	20
张成桂	Fujian Longyan Ci'ai Hospital	67	2	7.5	2	1	1	0	0	0	0	1	7	2	4	4	25
张成义	Fujian Longyan Ci'ai Hospital	56	2	6.3	2	1	0	0	0	1	1	2	6	4	0	3	65
张景法	Fujian Longyan Ci'ai Hospital	82	2	16.5	2	2	0	1	0	0	0	1	3	1	5	5	0
张秋传	Fujian Longyan Ci'ai Hospital	60	2	6.6	1	1	0	1	0	0	0	1	7	2	4	4	25
张添凤	Fujian Longyan Ci'ai Hospital	91	1	1	2	1	0	1	0	1	0	3	6	5	1	1	85
张秀连	Fujian Longyan Ci'ai Hospital	55	1	7.5	1	1	0	1	1	0	0	1	6	2	4	4	10
张学强	Fujian Longyan Ci'ai Hospital	61	2	21.6	1	1	0	0	0	0	0	1	7	2	5	5	25
张玉丕	Fujian Longyan Ci'ai Hospital	75	1	2.4	2	1	1	1	1	0	0	1	6	2	4	4	35
张元达	Fujian Longyan Ci'ai Hospital	73	2	60	2	1	1	1	1	0	0	1	5	2	5	5	0
赵瑞明	Fujian Longyan Ci'ai Hospital	81	2	1.2	2	1	1	1	0	0	0	1	3	1	5	5	0
钟桃秀	Fujian Longyan Ci'ai Hospital	24	1	6.6	1	1	0	1	0	0	0	1	6	2	4	4	15
邹永辉	Fujian Longyan Ci'ai Hospital	70	2	37.2	2	1	1	1	0	0	0	1	3	1	5	5	0
宾家寿	Guangxi Guiping People's Hospital	69	2	6.3	1	2	1	1	1	0	1	1	9	2	4	4	50
蔡伯修	Guangxi Guiping People's Hospital	75	2	1.8	1	1	0	0	1	0	0	1	9	2	4	4	50
曹桂南	Guangxi Guiping People's Hospital	89	2	5.7	2	1	1	0	0	1	0	2	8	4	4	0	100
岑瑞容	Guangxi Guiping People's Hospital	76	1	3	1	1	0	1	0	1	0	1	7	2	4	4	35
岑用珍	Guangxi Guiping People's Hospital	69	1	37.5	2	1	0	1	1	1	0	2	6	4	3	3	70
陈朝森	Guangxi Guiping People's Hospital	62	2	2.4	1	1	0	1	1	1	1	1	9	2	4	4	55
陈动彬	Guangxi Guiping People's Hospital	48	2	26.7	2	2	0	1	0	0	0	2	5	4	3	3	55
陈环汉	Guangxi Guiping People's Hospital	82	2	2.7	2	1	0	0	0	1	0	2	7	4	3	3	90
陈积安	Guangxi Guiping People's Hospital	65	2	1.2	2	1	0	1	1	1	1	2	5	4	4	4	55
陈锦芬	Guangxi Guiping People's Hospital	60	1	11.7	2	1	0	1	1	1	1	3	7	6	2	2	95
陈容珍	Guangxi Guiping People's Hospital	53	1	6	1	1	0	1	0	0	0	1	4	1	5	5	10
陈锡杨	Guangxi Guiping People's Hospital	76	2	1.8	2	1	1	1	0	1	0	2	5	4	4	4	75
陈贤芬	Guangxi Guiping People's Hospital	75	1	7.8	1	1	0	1	0	1	0	1	6	2	4	4	30
陈耀生	Guangxi Guiping People's Hospital	77	2	1.5	2	1	0	1	0	0	0	2	4	3	2	2	90
陈义初	Guangxi Guiping People's Hospital	67	2	1.8	2	1	0	0	0	1	1	2	5	4	3	3	80
陈义业	Guangxi Guiping People's Hospital	82	2	14.7	1	1	0	1	0	0	0	1	3	1	5	5	0
陈佑林	Guangxi Guiping People's Hospital	62	2	90	1	2	0	1	1	0	0	1	6	2	4	4	25
陈佑林	Guangxi Guiping People's Hospital	62	2	11.7	2	1	0	1	0	0	0	3	9	6	1	1	100
陈远荣	Guangxi Guiping People's Hospital	66	2	2.7	2	1	0	1	0	1	0	2	6	4	3	3	85
邓金连	Guangxi Guiping People's Hospital	53	1	3.9	1	1	0	1	0	0	0	1	9	2	4	4	35
方文乐	Guangxi Guiping People's Hospital	55	2	47.4	2	1	0	1	1	0	0	2	7	4	3	3	85
冯惠芳	Guangxi Guiping People's Hospital	77	1	69.9	1	2	1	1	0	1	0	1	5	2	4	4	50
冯惠芳	Guangxi Guiping People's Hospital	77	1	36.9	1	1	0	0	0	0	0	1	9	2	5	5	15
冯沛坤	Guangxi Guiping People's Hospital	65	1	54.9	2	1	0	1	0	1	0	3	6	5	3	3	85
冯湘旺	Guangxi Guiping People's Hospital	36	2	40.8	1	1	0	1	0	0	0	1	8	2	4	4	40
冯艳珍	Guangxi Guiping People's Hospital	77	1	2.1	1	1	0	1	0	1	0	1	7	2	4	4	35
甘恒芳	Guangxi Guiping People's Hospital	69	1	24.3	1	1	0	0	1	1	0	1	8	2	4	4	45
甘济林	Guangxi Guiping People's Hospital	48	2	33.9	1	1	0	1	0	0	0	1	8	2	4	4	65
郭陆柒	Guangxi Guiping People's Hospital	65	2	1.5	2	1	0	1	0	1	0	3	9	6	1	1	100
何汉东	Guangxi Guiping People's Hospital	67	2	2.7	2	1	0	1	0	0	0	2	7	4	4	4	75
何宏欢	Guangxi Guiping People's Hospital	58	2	9.9	2	1	0	0	0	0	0	3	9	6	3	3	90
何兴德	Guangxi Guiping People's Hospital	50	2	39.6	2	1	0	1	1	0	0	3	9	6	3	3	95
候建池	Guangxi Guiping People's Hospital	75	2	20.4	2	1	0	1	0	1	0	3	9	6	2	2	100
胡燕钊	Guangxi Guiping People's Hospital	76	2	65.1	2	1	0	1	0	1	0	2	6	4	4	4	70
黄凤初	Guangxi Guiping People's Hospital	72	2	0.6	2	1	0	0	0	0	0	3	9	6	3	2	100
黄光其	Guangxi Guiping People's Hospital	71	2	2.4	1	1	0	1	0	1	0	1	8	2	4	4	40
黄桂钦	Guangxi Guiping People's Hospital	79	2	3.6	1	1	0	0	0	1	0	1	9	2	4	4	55
黄家平	Guangxi Guiping People's Hospital	56	2	26.1	2	1	0	0	0	0	0	3	6	5	2	2	85
黄家兆	Guangxi Guiping People's Hospital	63	2	2.7	1	1	0	1	0	0	0	1	8	2	4	4	50
黄进超	Guangxi Guiping People's Hospital	89	2	2.4	2	1	0	1	1	1	1	2	4	3	4	4	55
黄如才	Guangxi Guiping People's Hospital	90	2	3.9	2	1	0	1	0	0	0	2	5	4	3	3	55
黄瑞容	Guangxi Guiping People's Hospital	68	1	3	1	1	0	1	1	1	0	1	9	2	4	4	45
黄瑞珍	Guangxi Guiping People's Hospital	66	1	5.4	1	1	0	0	0	0	0	1	6	2	4	4	30
黄少芬	Guangxi Guiping People's Hospital	69	1	1.5	1	1	0	1	0	0	0	1	8	2	4	4	40
黄伟乾	Guangxi Guiping People's Hospital	80	2	1.2	1	1	0	1	1	0	0	1	9	2	4	4	40
黄英维	Guangxi Guiping People's Hospital	71	2	6.3	2	1	0	0	1	0	0	3	7	6	3	3	80
黄永珍	Guangxi Guiping People's Hospital	57	1	40.8	1	2	0	1	0	0	1	1	3	1	5	5	0
黄玉珍	Guangxi Guiping People's Hospital	79	1	65.1	2	1	1	1	0	0	0	2	5	4	3	3	75
赖宗成	Guangxi Guiping People's Hospital	71	2	1.5	1	1	0	0	0	0	0	1	7	2	4	4	50
黎彬贤	Guangxi Guiping People's Hospital	72	2	3	1	1	0	0	0	0	0	1	6	2	4	4	10
黎达耀	Guangxi Guiping People's Hospital	84	2	1.2	1	1	0	1	1	1	0	1	7	2	4	4	40
黎芳梅	Guangxi Guiping People's Hospital	70	1	3	1	2	0	1	0	1	0	1	6	2	4	4	25
黎洁芬	Guangxi Guiping People's Hospital	67	1	1.8	2	1	1	1	1	1	0	2	5	4	3	3	60
黎明珍	Guangxi Guiping People's Hospital	62	1	2.7	1	1	1	1	0	0	0	1	9	2	4	4	45
黎石昌	Guangxi Guiping People's Hospital	71	2	1.8	2	1	0	0	0	0	0	2	6	4	3	3	85
黎燕珍	Guangxi Guiping People's Hospital	46	1	4.8	1	1	0	1	0	1	0	1	6	2	4	4	5
黎应篆	Guangxi Guiping People's Hospital	73	2	2.1	1	1	0	1	1	1	0	1	8	2	4	4	45
黎增贤	Guangxi Guiping People's Hospital	50	2	7.8	1	1	0	0	1	0	0	1	8	2	4	4	50
黎仲彬	Guangxi Guiping People's Hospital	53	2	8.4	2	1	0	1	1	1	0	2	5	4	3	3	85
黎仲彬	Guangxi Guiping People's Hospital	53	2	1.5	2	1	0	0	0	0	0	3	6	5	1	1	90
李朝昌	Guangxi Guiping People's Hospital	59	2	20.4	1	1	1	1	0	1	0	1	8	2	4	4	35
李春荣	Guangxi Guiping People's Hospital	60	2	18.9	2	1	0	1	1	0	0	2	8	4	3	3	95
李德贵	Guangxi Guiping People's Hospital	56	2	3.9	2	1	0	0	1	0	0	3	8	6	1	1	100
李凤珍	Guangxi Guiping People's Hospital	52	1	3.6	1	1	0	1	0	1	0	1	8	2	4	4	30
李菊英	Guangxi Guiping People's Hospital	53	1	2.4	1	1	0	1	1	0	0	1	6	2	4	4	30
李均焕	Guangxi Guiping People's Hospital	64	2	6.3	1	1	0	1	0	1	0	1	3	1	5	5	10
李立源	Guangxi Guiping People's Hospital	72	2	1.5	2	1	0	1	0	0	0	3	6	5	2	2	100
李丽芳	Guangxi Guiping People's Hospital	78	1	7.2	1	1	0	1	0	0	0	1	8	2	4	4	45
李琼	Guangxi Guiping People's Hospital	38	1	2.1	2	1	1	0	1	0	0	3	9	6	2	2	100
李琼华	Guangxi Guiping People's Hospital	68	1	2.4	1	1	0	1	0	0	0	1	7	2	4	4	25
李淑坤	Guangxi Guiping People's Hospital	48	1	2.1	2	1	0	1	1	1	0	2	6	4	3	3	80
李树芳	Guangxi Guiping People's Hospital	71	1	1.8	1	1	0	1	0	1	0	1	8	2	4	4	40
李树芳	Guangxi Guiping People's Hospital	71	1	34.8	2	1	0	0	0	0	0	2	5	4	4	4	70
李文方	Guangxi Guiping People's Hospital	64	1	1.5	1	1	0	0	0	1	0	1	9	2	4	4	55
李杏连	Guangxi Guiping People's Hospital	79	1	84.9	2	2	0	0	0	1	0	2	6	4	3	3	80
李挹器	Guangxi Guiping People's Hospital	71	2	3.9	2	1	0	1	0	0	0	2	6	4	2	2	80
李振森	Guangxi Guiping People's Hospital	59	2	1.8	2	1	0	0	0	1	0	2	5	4	3	3	70
梁汉榜	Guangxi Guiping People's Hospital	68	2	15	1	1	0	0	1	0	0	1	8	2	4	4	30
梁家森	Guangxi Guiping People's Hospital	83	2	2.1	1	1	0	1	1	0	0	1	3	1	5	5	0
梁满钦	Guangxi Guiping People's Hospital	85	2	16.5	1	1	1	1	0	1	0	1	6	2	4	4	30
梁务庚	Guangxi Guiping People's Hospital	78	2	4.2	2	1	1	0	0	0	0	2	4	3	4	4	60
梁柱松	Guangxi Guiping People's Hospital	81	2	90	2	2	0	1	0	1	1	3	9	6	1	1	100
廖东佰	Guangxi Guiping People's Hospital	66	2	1.2	2	1	0	0	0	0	0	2	6	4	4	4	90
林锦江	Guangxi Guiping People's Hospital	57	2	16.2	1	1	0	1	0	1	0	1	6	2	4	4	25
林容珍	Guangxi Guiping People's Hospital	83	1	1.5	1	1	0	1	0	0	0	1	9	2	4	4	50
刘伟太	Guangxi Guiping People's Hospital	69	2	40.2	2	1	1	1	0	0	0	2	4	3	3	3	60
刘伟文	Guangxi Guiping People's Hospital	65	2	14.1	2	1	0	1	0	1	0	3	9	6	2	2	95
刘信均	Guangxi Guiping People's Hospital	77	2	1.5	1	1	1	1	1	1	0	1	9	2	4	4	55
刘珍	Guangxi Guiping People's Hospital	55	1	2.1	1	1	0	1	0	0	0	1	8	2	4	4	20
柳玉坤	Guangxi Guiping People's Hospital	54	2	4.5	2	1	1	0	0	0	0	2	6	4	3	3	90
卢容清	Guangxi Guiping People's Hospital	73	1	2.4	1	1	1	1	1	0	0	1	7	2	4	4	25
卢学文	Guangxi Guiping People's Hospital	75	2	47.7	2	1	0	0	0	1	1	3	8	6	2	2	90
卢燕群	Guangxi Guiping People's Hospital	74	1	7.5	2	1	0	1	0	0	0	2	6	4	4	3	75
陆宏永	Guangxi Guiping People's Hospital	55	2	62.4	1	4	0	1	1	0	0	1	3	1	5	5	0
陆结梅	Guangxi Guiping People's Hospital	76	1	1.5	1	1	1	1	0	0	0	1	5	2	4	4	10
陆进英	Guangxi Guiping People's Hospital	87	1	6.6	1	1	0	1	0	0	0	1	7	2	4	4	10
陆坤仲	Guangxi Guiping People's Hospital	48	2	12.6	1	1	0	1	0	1	0	1	9	2	4	4	50
陆永兰	Guangxi Guiping People's Hospital	81	1	10.8	2	1	0	0	1	0	0	2	8	4	4	4	90
罗爱敏	Guangxi Guiping People's Hospital	50	1	62.4	2	1	0	1	0	0	1	2	5	4	4	4	65
麦光林	Guangxi Guiping People's Hospital	54	2	2.1	1	1	0	1	1	1	0	1	7	2	4	4	30
满洁芬	Guangxi Guiping People's Hospital	59	1	1.2	2	1	0	0	0	0	0	3	9	6	2	2	100
满世荣	Guangxi Guiping People's Hospital	77	2	2.4	1	1	0	1	0	0	0	1	6	2	4	4	10
蒙梅芳	Guangxi Guiping People's Hospital	46	1	3	2	1	0	1	1	0	0	2	8	4	3	2	100
米森林	Guangxi Guiping People's Hospital	79	2	0.9	2	1	0	1	0	0	0	2	3	3	4	4	65
莫运火	Guangxi Guiping People's Hospital	57	2	3.3	2	5	0	1	0	0	0	2	3	3	3	3	65
宁家英	Guangxi Guiping People's Hospital	77	1	4.2	1	1	1	1	1	1	0	1	3	1	5	5	10
农洁凤	Guangxi Guiping People's Hospital	64	1	7.8	1	1	1	1	0	0	0	1	7	2	4	4	35
秦忠桂	Guangxi Guiping People's Hospital	53	2	2.7	1	1	0	1	0	1	0	1	6	2	4	4	30
石世尧	Guangxi Guiping People's Hospital	72	2	1.5	1	1	0	1	0	0	0	1	9	2	4	4	45
苏炎培	Guangxi Guiping People's Hospital	55	2	2.7	2	1	1	1	0	0	0	2	6	4	3	3	95
覃超容	Guangxi Guiping People's Hospital	54	1	2.1	1	1	0	1	0	0	0	1	9	2	4	4	80
覃凤球	Guangxi Guiping People's Hospital	61	1	1.5	1	1	0	1	0	0	0	1	3	1	5	5	0
覃桂凤	Guangxi Guiping People's Hospital	59	1	5.4	2	1	0	0	1	0	0	3	9	6	1	1	100
覃荣华	Guangxi Guiping People's Hospital	68	2	10.8	2	2	0	1	0	0	0	2	4	3	4	4	70
覃永田	Guangxi Guiping People's Hospital	72	2	65.7	2	1	0	1	0	1	0	2	8	4	3	3	95
覃招琼	Guangxi Guiping People's Hospital	73	1	5.4	2	1	0	1	0	0	0	3	8	6	2	2	100
谭乃忠	Guangxi Guiping People's Hospital	80	2	2.4	1	1	0	1	1	0	0	1	9	2	4	4	35
唐细妹	Guangxi Guiping People's Hospital	53	1	35.1	2	2	1	1	0	0	0	2	4	3	4	4	55
王仕光	Guangxi Guiping People's Hospital	78	2	8.1	1	2	0	1	1	0	0	1	6	2	2	4	25
王太秋	Guangxi Guiping People's Hospital	56	2	88.2	2	1	0	0	1	1	0	2	4	3	3	3	70
韦柱标	Guangxi Guiping People's Hospital	75	2	2.4	1	1	0	1	0	0	0	1	6	2	4	4	30
吴同新	Guangxi Guiping People's Hospital	65	2	10.5	1	1	0	1	1	0	0	1	9	2	4	4	55
谢松森	Guangxi Guiping People's Hospital	60	2	0.9	2	1	0	1	0	0	0	2	8	4	3	3	100
辛富华	Guangxi Guiping People's Hospital	48	2	19.5	2	2	0	0	0	0	0	3	9	6	1	1	100
徐节丽	Guangxi Guiping People's Hospital	55	1	5.4	1	2	1	1	1	0	0	1	6	2	4	4	30
徐西玲	Guangxi Guiping People's Hospital	53	1	2.7	1	1	0	1	1	0	0	1	7	2	4	4	35
许权锋	Guangxi Guiping People's Hospital	65	2	5.1	2	1	0	0	0	0	0	3	9	6	3	3	80
薛才安	Guangxi Guiping People's Hospital	81	2	1.5	1	1	1	1	0	0	0	1	8	2	3	4	45
薛亦生	Guangxi Guiping People's Hospital	59	2	37.5	1	2	0	1	1	1	0	1	7	2	4	4	30
杨达廉	Guangxi Guiping People's Hospital	70	2	1.2	1	1	0	1	1	0	0	1	9	2	4	4	35
杨健容	Guangxi Guiping People's Hospital	61	1	37.8	2	1	0	1	0	1	0	3	6	5	4	2	100
杨健中	Guangxi Guiping People's Hospital	66	2	84.9	1	2	1	0	0	0	0	1	6	2	4	4	20
杨均寿	Guangxi Guiping People's Hospital	53	2	26.4	1	1	0	0	0	1	1	1	6	2	4	4	15
杨立海	Guangxi Guiping People's Hospital	77	2	2.7	1	1	0	1	0	0	0	1	6	2	4	4	25
杨迫容	Guangxi Guiping People's Hospital	75	1	2.4	2	1	0	0	1	0	0	2	5	4	4	4	75
杨其斌	Guangxi Guiping People's Hospital	66	2	4.2	1	1	0	0	0	0	0	1	8	2	4	4	35
杨瑞兴	Guangxi Guiping People's Hospital	80	1	32.4	1	1	1	1	0	0	0	1	8	2	3	4	50
姚良东	Guangxi Guiping People's Hospital	75	2	12.3	1	1	0	1	1	0	0	1	7	2	4	4	40
余明兴	Guangxi Guiping People's Hospital	67	2	25.2	1	1	0	1	0	1	0	1	5	2	4	4	10
余瑞容	Guangxi Guiping People's Hospital	68	1	8.4	1	1	0	1	0	0	0	1	9	2	4	4	40
余月明	Guangxi Guiping People's Hospital	58	1	44.4	2	1	1	0	0	1	0	3	9	6	1	1	100
张福琼	Guangxi Guiping People's Hospital	57	1	3.9	1	1	0	0	0	0	1	1	3	1	5	5	5
张桂玉	Guangxi Guiping People's Hospital	82	1	0.6	1	1	0	1	0	1	0	1	9	2	4	4	50
张坤南	Guangxi Guiping People's Hospital	71	2	2.4	1	1	0	1	1	0	1	1	7	2	4	4	30
张坤南	Guangxi Guiping People's Hospital	71	2	3.3	2	1	0	0	0	1	0	2	5	4	4	4	70
张全佳	Guangxi Guiping People's Hospital	80	2	2.4	1	1	0	0	0	1	0	1	6	2	4	4	25
郑振禧	Guangxi Guiping People's Hospital	72	1	2.7	1	1	0	1	1	1	0	1	7	2	4	4	35
钟惠珍	Guangxi Guiping People's Hospital	70	1	2.7	2	1	0	1	0	1	0	3	5	5	4	3	95
钟慧珍	Guangxi Guiping People's Hospital	70	1	1	2	1	0	0	0	0	0	3	8	6	1	1	100
钟胜珍	Guangxi Guiping People's Hospital	48	2	1.5	1	1	1	1	0	0	0	1	6	2	4	4	10
周惠玲	Guangxi Guiping People's Hospital	68	1	3.6	2	1	0	1	1	1	0	2	3	3	4	4	60
周连英	Guangxi Guiping People's Hospital	84	1	4.8	1	1	1	0	0	0	0	1	6	2	4	4	45
周仁超	Guangxi Guiping People's Hospital	58	2	1.5	1	1	0	0	0	0	0	1	6	2	4	4	25
周仕明	Guangxi Guiping People's Hospital	75	2	0.6	2	3	0	1	1	1	0	2	5	4	4	4	75
朱运初	Guangxi Guiping People's Hospital	73	2	3	1	1	1	1	0	0	0	1	6	2	5	5	5
冷月昌	Guilin People's Hospital	68	2	22.2	2	1	1	0	0	0	0	1	6	2	5	5	25
马彪	Guilin People's Hospital	27	2	6.3	1	1	0	0	0	0	0	1	3	1	5	5	0
宁锦云	Guilin People's Hospital	83	1	46.5	2	1	0	1	0	0	0	1	3	1	5	5	0
王崇建	Guilin People's Hospital	63	2	71.1	2	1	0	1	1	0	0	1	5	2	5	5	15
熊德庆	Haikou People's Hospital	64	2	13.2	2	1	0	1	0	0	0	3	6	5	1	1	90
傲成香	Haikou People's Hospital	63	1	8.1	1	1	0	1	0	0	0	1	3	1	5	5	0
白如玉	Haikou People's Hospital	26	1	5.1	2	1	0	0	0	1	0	2	9	4	0	0	100
蔡爱璋	Haikou People's Hospital	83	1	35.1	1	2	0	1	0	0	0	1	3	1	5	5	0
蔡博	Haikou People's Hospital	58	2	6.6	2	1	0	0	0	0	0	2	4	3	4	4	30
蔡才雄	Haikou People's Hospital	57	2	9	2	1	0	1	1	0	0	2	4	3	4	4	55
蔡彩霞	Haikou People's Hospital	62	1	1.8	1	1	0	1	0	1	0	1	3	1	4	4	0
蔡枫	Haikou People's Hospital	44	2	12.3	2	1	0	0	1	1	0	3	9	6	2	2	85
蔡夫兴	Haikou People's Hospital	67	2	75	2	3	0	1	0	0	0	1	7	2	3	3	65
蔡光雄	Haikou People's Hospital	68	2	74.1	1	1	0	1	1	1	0	1	6	2	4	4	40
蔡海龙	Haikou People's Hospital	45	2	5.1	2	1	0	1	0	0	0	2	5	4	4	4	70
蔡琼珠	Haikou People's Hospital	70	1	67.5	1	3	1	1	0	0	0	1	3	1	5	5	0
蔡汝达	Haikou People's Hospital	73	2	21	1	4	1	1	0	0	0	1	4	1	5	5	5
蔡淑珍	Haikou People's Hospital	76	1	1	1	1	0	1	1	0	1	1	8	2	3	4	40
蔡秀新	Haikou People's Hospital	84	1	3.6	2	1	0	1	0	0	0	2	4	3	4	4	65
蔡振华	Haikou People's Hospital	56	2	9	2	1	0	1	0	0	0	2	4	3	4	4	35
蔡祖华	Haikou People's Hospital	86	1	7.5	2	1	1	1	0	0	0	2	7	4	3	3	80
曹腾	Haikou People's Hospital	49	2	3	2	1	0	1	1	0	0	1	7	2	4	4	40
曾徳学	Haikou People's Hospital	48	2	23.7	2	1	0	1	0	0	1	1	7	2	4	4	50
曾德胜	Haikou People's Hospital	38	2	70.2	1	2	1	0	0	0	0	1	7	2	4	4	35
曾德学	Haikou People's Hospital	48	2	1.8	2	1	0	1	0	0	0	2	6	4	3	3	75
曾繁吉	Haikou People's Hospital	75	2	0.9	2	1	0	0	0	1	0	3	7	6	2	2	100
曾俭	Haikou People's Hospital	65	2	14.1	2	1	0	1	0	0	0	2	7	4	3	3	90
曾令胜	Haikou People's Hospital	69	2	69	2	2	0	0	1	0	0	2	7	4	2	2	85
曾令信	Haikou People's Hospital	78	2	8.4	2	1	0	1	0	0	0	2	8	4	3	3	65
曾女不桂	Haikou People's Hospital	61	1	77.4	1	1	0	1	0	0	0	1	5	2	5	5	10
曾勤	Haikou People's Hospital	52	2	39.3	1	1	0	1	0	0	0	1	6	2	0	3	70
曾庆昌	Haikou People's Hospital	69	1	1.2	2	1	0	1	1	0	0	2	6	4	3	3	50
曾祥亨	Haikou People's Hospital	75	2	4.8	2	1	0	0	0	1	1	3	6	5	3	4	55
曾祥信	Haikou People's Hospital	66	2	29.4	1	1	0	1	0	0	0	1	3	1	5	5	0
曾秀珠	Haikou People's Hospital	73	1	6.3	1	1	0	0	0	0	0	1	3	1	0	5	0
曾宗兰	Haikou People's Hospital	48	1	2.7	1	1	0	0	0	0	0	1	3	1	3	4	0
常伟杰	Haikou People's Hospital	63	2	8.1	2	2	0	1	0	0	0	2	5	4	5	5	75
陈保央	Haikou People's Hospital	60	1	27.6	2	4	1	1	0	0	0	2	4	3	3	3	65
陈标杰	Haikou People's Hospital	80	2	9	1	1	1	1	0	0	0	1	4	1	4	4	10
陈兵	Haikou People's Hospital	50	2	3.9	1	1	0	1	1	0	0	1	3	1	3	4	0
陈博仁	Haikou People's Hospital	34	2	6.9	2	1	0	0	0	0	0	3	9	6	3	3	80
陈昌波	Haikou People's Hospital	53	2	28.5	2	1	1	1	0	0	0	2	7	4	3	3	85
陈昌录	Haikou People's Hospital	57	2	82.5	2	1	0	1	1	0	0	3	6	5	3	3	80
陈川	Haikou People's Hospital	29	2	16.8	1	1	0	1	0	0	0	1	7	2	4	4	40
陈川雄	Haikou People's Hospital	55	2	2.4	2	1	0	1	0	1	1	2	5	4	3	4	65
陈垂松	Haikou People's Hospital	49	2	40.2	1	2	0	0	1	0	0	1	6	2	4	4	30
陈春太	Haikou People's Hospital	61	2	6	2	1	0	1	1	0	0	3	7	6	1	1	90
陈春燕	Haikou People's Hospital	50	1	5.1	2	1	0	0	0	1	0	2	8	4	3	3	85
陈达奉	Haikou People's Hospital	67	2	1.2	2	1	0	1	0	1	0	2	3	3	4	4	65
陈大棵	Haikou People's Hospital	55	2	16.5	1	1	0	1	0	0	0	1	3	1	5	5	0
陈发	Haikou People's Hospital	89	2	7.5	2	1	0	0	1	1	0	1	3	1	4	4	0
陈发明	Haikou People's Hospital	51	2	2.1	2	1	0	0	1	0	0	2	6	4	2	2	85
陈庚传	Haikou People's Hospital	54	2	18.6	2	1	0	1	1	0	0	2	3	3	4	4	50
陈国翔	Haikou People's Hospital	63	2	8.4	1	1	0	1	0	0	0	1	4	1	4	4	15
陈海成	Haikou People's Hospital	66	1	61.2	1	1	1	0	0	0	0	1	6	2	4	4	45
陈汉成	Haikou People's Hospital	54	2	49.5	2	1	0	1	0	0	0	2	7	4	3	3	85
陈汉平	Haikou People's Hospital	73	2	33.9	2	1	0	0	0	0	0	3	8	6	2	2	90
陈宏	Haikou People's Hospital	71	2	86.4	1	1	0	1	0	0	0	1	8	2	4	4	55
陈积参	Haikou People's Hospital	77	2	14.1	1	1	0	0	0	0	0	1	7	2	4	4	20
陈积文	Haikou People's Hospital	43	2	9.3	2	1	0	1	0	0	0	3	6	5	3	4	55
陈基澄	Haikou People's Hospital	81	2	10.2	2	1	0	0	0	1	0	1	3	1	5	5	0
陈继平	Haikou People's Hospital	59	2	0.6	1	1	0	0	0	0	0	1	7	2	4	4	50
陈静	Haikou People's Hospital	76	1	7.5	2	1	1	0	0	0	0	1	6	2	4	4	45
陈兰英	Haikou People's Hospital	65	1	54.9	1	1	0	1	0	1	0	1	7	2	4	4	50
陈李旧	Haikou People's Hospital	83	1	2.7	2	1	1	0	1	0	0	1	4	1	5	5	25
陈丽花	Haikou People's Hospital	50	1	2.4	2	1	0	0	0	0	0	1	8	2	4	4	35
陈利秋	Haikou People's Hospital	77	2	4.5	2	1	0	1	0	1	0	2	8	4	2	2	90
陈亮	Haikou People's Hospital	38	2	9.9	2	1	0	1	0	0	0	1	3	1	4	4	0
陈茂春	Haikou People's Hospital	56	2	15	2	1	1	0	0	1	1	2	7	4	1	1	85
陈梅兰	Haikou People's Hospital	76	1	89.7	1	2	1	1	1	0	0	1	5	2	4	4	45
陈乃英	Haikou People's Hospital	74	2	1.2	2	1	0	1	0	0	0	2	4	3	1	1	75
陈暖	Haikou People's Hospital	31	1	24.9	1	1	0	1	1	0	0	1	8	2	4	4	40
陈其炳	Haikou People's Hospital	85	2	3.3	2	1	1	1	1	0	0	2	7	4	0	3	85
陈庆秀	Haikou People's Hospital	74	2	3.3	2	1	0	1	0	0	0	1	3	1	5	5	0
陈求雄	Haikou People's Hospital	38	2	19.5	1	2	0	0	0	0	0	1	5	2	4	4	10
陈仁京	Haikou People's Hospital	65	2	61.8	2	1	0	1	0	1	0	3	9	6	1	1	100
陈仁善	Haikou People's Hospital	64	2	2.1	2	1	0	1	0	1	1	2	5	4	2	2	65
陈仁子	Haikou People's Hospital	51	2	6.9	2	1	1	1	1	0	0	1	3	1	5	5	10
陈善增	Haikou People's Hospital	65	2	2.4	1	1	0	0	0	0	0	1	6	2	0	4	40
陈生成	Haikou People's Hospital	63	2	15	2	1	0	1	0	0	0	3	9	6	1	1	100
陈世标	Haikou People's Hospital	59	2	21.3	1	1	0	1	0	1	0	1	3	1	5	5	0
陈世礼	Haikou People's Hospital	80	2	4.5	1	1	0	1	1	1	1	1	3	1	5	5	0
陈思明	Haikou People's Hospital	66	2	21.3	2	2	0	1	0	0	0	1	7	2	4	4	75
陈松庆	Haikou People's Hospital	83	2	1.8	1	1	1	0	0	0	0	1	7	2	4	4	40
陈太春	Haikou People's Hospital	61	2	10.5	2	1	0	0	0	0	0	2	4	3	2	2	75
陈文山	Haikou People's Hospital	57	2	1.8	1	1	0	1	0	1	0	1	4	1	5	5	5
陈文运	Haikou People's Hospital	87	2	13.2	2	2	1	1	0	0	0	2	4	3	4	4	75
陈显春	Haikou People's Hospital	79	2	54.3	1	1	0	0	0	0	0	1	6	2	4	4	45
陈香花	Haikou People's Hospital	48	1	25.2	2	1	0	1	0	1	1	2	5	4	3	3	65
陈小兰	Haikou People's Hospital	70	1	52.2	1	1	0	1	1	0	0	1	7	2	4	4	20
陈新生	Haikou People's Hospital	65	2	2.4	2	1	0	1	1	1	0	1	5	2	5	5	35
陈兴孝	Haikou People's Hospital	41	2	9.9	2	1	0	1	0	0	0	2	3	3	4	4	50
陈修渊	Haikou People's Hospital	78	2	7.5	1	1	0	1	0	0	0	1	8	2	4	4	40
陈秀	Haikou People's Hospital	52	1	8.4	2	1	1	0	1	0	0	3	9	6	1	1	90
陈秀花	Haikou People's Hospital	91	1	0.6	1	1	0	1	0	0	0	1	7	2	4	4	25
陈秀莲	Haikou People's Hospital	59	1	0.6	2	1	0	1	0	0	0	3	8	6	2	2	100
陈亚财	Haikou People's Hospital	64	2	5.1	1	2	0	1	0	1	0	1	6	2	4	4	55
陈亚钦	Haikou People's Hospital	69	2	3.6	2	1	0	0	1	0	0	2	4	3	2	2	70
陈亚养	Haikou People's Hospital	79	2	1.8	1	1	0	1	0	0	0	1	6	2	4	4	10
陈贻安	Haikou People's Hospital	74	2	0.6	2	1	0	1	0	0	0	1	6	2	4	4	15
陈贻正	Haikou People's Hospital	78	2	27.6	2	2	0	0	1	0	0	1	3	1	5	5	0
陈乙平	Haikou People's Hospital	64	1	7.2	1	1	0	1	0	0	0	1	3	1	5	5	0
陈引旧	Haikou People's Hospital	70	1	72.9	2	1	1	1	0	0	0	1	3	1	4	4	0
陈颖	Haikou People's Hospital	67	1	11.7	2	1	1	1	0	0	0	1	6	2	4	4	50
陈颖雄	Haikou People's Hospital	50	2	2.4	2	1	1	1	0	0	0	2	5	4	2	3	60
陈玉浓	Haikou People's Hospital	76	2	7.2	2	1	0	1	1	0	0	2	4	3	3	3	60
陈玉山	Haikou People's Hospital	76	2	22.5	2	1	0	1	1	0	0	2	4	3	3	3	70
陈玉银	Haikou People's Hospital	54	1	78.6	2	1	0	1	0	0	0	3	7	6	2	2	95
陈育俊	Haikou People's Hospital	72	2	80.1	2	1	0	0	0	0	0	2	4	3	3	4	40
陈媛	Haikou People's Hospital	40	1	37.2	2	1	0	0	0	0	0	2	6	4	4	4	55
陈月兰	Haikou People's Hospital	78	1	10.5	1	3	0	0	0	0	0	1	5	2	0	4	5
陈运和	Haikou People's Hospital	53	2	3.3	2	1	0	1	0	0	0	2	8	4	2	2	95
陈运兴	Haikou People's Hospital	56	2	2.7	2	1	1	1	1	1	0	1	3	1	5	5	0
陈志	Haikou People's Hospital	42	2	10.5	2	1	0	0	1	0	0	2	5	4	4	4	70
陈志刚	Haikou People's Hospital	55	2	0.6	2	1	0	0	0	1	0	2	7	4	1	1	90
陈志强	Haikou People's Hospital	68	2	25.5	2	1	0	1	0	1	0	2	3	3	4	4	40
陈志卿	Haikou People's Hospital	48	2	19.2	2	1	0	0	1	0	0	1	7	2	4	4	35
陈灼荣	Haikou People's Hospital	82	2	31.5	2	1	0	1	0	0	0	2	5	4	3	3	75
程金美	Haikou People's Hospital	56	2	4.8	1	2	0	0	0	0	0	1	8	2	4	4	35
邓春蝶	Haikou People's Hospital	58	1	31.2	2	1	0	0	0	0	0	3	9	6	1	1	100
邓大成	Haikou People's Hospital	51	2	1	1	1	1	0	0	0	0	1	5	2	4	4	10
邓红侠	Haikou People's Hospital	50	1	4.8	2	1	0	0	0	0	0	3	6	5	2	3	60
邓建	Haikou People's Hospital	68	2	26.7	2	1	0	1	0	1	0	2	4	3	3	3	55
邓令晖	Haikou People's Hospital	78	1	26.4	2	1	0	1	1	0	0	1	6	2	4	4	40
邓明富	Haikou People's Hospital	79	2	45	1	2	0	1	0	0	0	1	8	2	4	4	60
邓祥麟	Haikou People's Hospital	72	2	32.4	2	1	1	1	0	0	0	1	8	2	4	4	55
邓玉清	Haikou People's Hospital	68	1	1.5	1	2	1	1	0	0	0	1	6	2	4	4	40
邓贞其	Haikou People's Hospital	74	2	64.8	2	1	1	1	0	0	0	1	6	2	4	4	30
刁恩都	Haikou People's Hospital	69	2	10.5	2	1	0	1	0	1	0	3	8	6	1	1	70
丁高兴	Haikou People's Hospital	94	2	0.9	2	1	0	1	0	1	1	1	8	2	3	3	55
丁积安	Haikou People's Hospital	73	2	15.6	2	3	0	1	1	0	0	1	6	2	4	4	60
丁衍桃	Haikou People's Hospital	74	1	1.8	2	1	0	1	0	0	1	1	5	2	5	5	5
董造汐	Haikou People's Hospital	50	1	7.8	1	1	0	1	0	0	0	1	3	1	5	5	0
杜成钧	Haikou People's Hospital	56	2	13.2	1	2	1	1	0	1	1	1	5	2	4	4	45
杜世禄	Haikou People's Hospital	56	2	48.6	1	2	0	0	0	0	0	1	8	2	4	4	35
杜思荣	Haikou People's Hospital	87	1	56.4	2	1	0	1	1	0	0	2	8	4	1	1	100
杜则忠	Haikou People's Hospital	53	2	2.1	1	1	0	1	0	0	0	1	5	2	4	4	15
范运灼	Haikou People's Hospital	74	2	18.6	2	1	1	1	1	0	0	1	4	1	4	4	15
方初喜	Haikou People's Hospital	69	1	7.5	2	1	0	1	0	0	0	2	4	3	3	3	70
方玉莲	Haikou People's Hospital	77	1	30	2	1	0	1	0	0	0	2	4	3	4	4	50
冯尔文	Haikou People's Hospital	56	2	9	1	1	1	1	0	0	0	1	6	2	3	4	30
冯辉	Haikou People's Hospital	34	2	1.5	2	1	0	0	0	1	1	2	6	4	2	3	60
冯惠英	Haikou People's Hospital	85	1	0.6	2	1	0	0	0	1	1	3	6	5	2	2	100
冯述妹	Haikou People's Hospital	60	1	2.1	2	1	0	0	0	0	0	2	4	3	4	3	70
冯学忠	Haikou People's Hospital	68	2	71.1	2	1	1	1	0	0	0	1	4	1	5	5	0
冯忠	Haikou People's Hospital	55	2	1	2	1	0	1	1	0	0	3	9	6	1	1	100
符炳雄	Haikou People's Hospital	48	2	16.5	2	1	0	1	0	0	0	3	8	6	4	3	85
符朝援	Haikou People's Hospital	24	2	4.5	2	1	0	1	0	0	0	2	6	4	2	2	95
符成瑜	Haikou People's Hospital	48	2	49.2	1	1	0	1	0	0	0	1	7	2	4	4	60
符铖	Haikou People's Hospital	50	2	29.1	2	1	0	1	0	0	0	3	8	6	2	2	100
符传后	Haikou People's Hospital	60	2	60.3	2	1	0	0	0	0	0	1	3	1	5	5	0
符华瑾	Haikou People's Hospital	49	1	6.9	2	1	0	1	0	0	0	1	7	2	4	4	60
符华妹	Haikou People's Hospital	75	1	25.8	2	1	1	0	0	0	0	2	4	3	4	4	50
符杰俊	Haikou People's Hospital	30	2	16.5	2	1	1	1	0	1	1	2	7	4	3	3	75
符巨文	Haikou People's Hospital	71	2	6	1	1	0	1	0	0	0	1	4	1	4	4	15
符俊之	Haikou People's Hospital	74	2	2.7	1	1	0	1	0	1	1	1	5	2	5	5	25
符灵花	Haikou People's Hospital	45	1	2.7	1	1	0	1	0	0	1	1	3	1	5	5	0
符露敏	Haikou People's Hospital	56	2	8.4	2	1	1	1	1	0	0	2	5	4	3	3	60
符梅永	Haikou People's Hospital	62	1	1.8	1	1	0	1	0	1	0	1	5	2	4	4	40
符民发	Haikou People's Hospital	66	2	30.3	1	3	1	1	0	0	0	1	6	2	4	4	30
符明导	Haikou People's Hospital	57	2	33	2	1	0	1	0	0	0	2	6	4	2	2	85
符启英	Haikou People's Hospital	70	2	54.9	1	2	1	1	1	0	1	1	3	1	5	5	0
符少萍	Haikou People's Hospital	74	1	64.2	1	1	0	1	1	0	0	1	3	1	5	5	0
符少瑜	Haikou People's Hospital	38	1	32.7	1	2	1	1	1	0	0	1	7	2	4	4	60
符史椿	Haikou People's Hospital	76	2	15.9	2	1	1	1	1	1	0	1	3	1	3	4	0
符史曼	Haikou People's Hospital	52	1	24.6	2	1	1	1	0	1	0	2	8	4	3	3	95
符史夏	Haikou People's Hospital	53	2	1.2	2	1	0	1	1	0	0	2	3	3	3	4	45
符特成	Haikou People's Hospital	62	2	9.6	2	1	1	0	0	1	0	2	4	3	3	3	65
符文辉	Haikou People's Hospital	77	2	37.5	2	1	1	1	1	0	0	1	5	2	4	4	30
符錫健	Haikou People's Hospital	65	2	1.5	2	1	0	1	0	1	0	2	3	3	4	4	40
符旭	Haikou People's Hospital	50	2	7.5	2	1	0	1	0	0	0	1	5	2	4	4	40
符印新	Haikou People's Hospital	70	2	51.9	1	2	1	1	1	1	0	1	3	1	5	5	0
符永连	Haikou People's Hospital	69	2	1.5	2	1	1	1	1	0	0	3	9	6	1	1	95
符永悦	Haikou People's Hospital	47	2	0.9	2	1	0	1	0	0	0	3	8	6	1	1	100
符玉花	Haikou People's Hospital	82	1	1.8	1	4	0	0	1	0	0	1	5	2	4	4	25
符元辉	Haikou People's Hospital	69	2	44.7	2	1	0	1	0	0	0	3	8	6	1	1	100
符月娥	Haikou People's Hospital	79	1	1	2	1	0	0	0	0	0	2	4	3	3	3	60
符占达	Haikou People's Hospital	83	2	60	1	1	0	1	1	0	0	1	5	2	2	4	5
符昭相	Haikou People's Hospital	76	2	57.6	2	1	0	0	0	0	0	2	5	4	2	2	80
符照明	Haikou People's Hospital	62	1	3.3	2	1	0	1	1	0	0	2	8	4	2	2	95
符志仁	Haikou People's Hospital	77	2	4.8	1	1	1	0	0	0	0	1	3	1	5	5	0
甘月华	Haikou People's Hospital	76	1	7.5	2	1	1	1	0	0	0	2	5	4	4	4	80
高宝荣	Haikou People's Hospital	68	1	3.6	1	1	0	0	0	0	0	1	6	2	5	5	15
高科	Haikou People's Hospital	50	2	2.4	2	1	0	1	0	0	0	2	4	3	4	4	50
高玉萍	Haikou People's Hospital	64	1	24.3	1	1	1	1	0	0	0	1	3	1	5	5	0
郭宏明	Haikou People's Hospital	57	2	24.9	2	1	0	1	0	1	0	3	9	6	3	3	90
郭能梅	Haikou People's Hospital	42	1	2.4	1	1	0	1	0	0	0	1	3	1	5	5	0
郭少明	Haikou People's Hospital	50	2	35.1	2	1	0	1	0	0	0	2	7	4	4	4	80
郭远勋	Haikou People's Hospital	79	1	10.8	2	1	0	1	1	1	0	2	7	4	4	4	80
郭振杰	Haikou People's Hospital	29	2	87.6	1	1	0	1	0	0	0	1	3	1	5	5	0
韩成光	Haikou People's Hospital	70	2	85.8	2	1	0	1	1	0	0	1	6	2	4	4	55
韩程元	Haikou People's Hospital	70	2	7.8	2	1	0	1	0	0	0	1	3	1	4	4	0
韩德	Haikou People's Hospital	48	2	32.7	1	12	0	1	0	0	0	1	6	2	4	4	40
韩奋畴	Haikou People's Hospital	53	2	4.8	2	1	0	0	0	0	0	3	9	6	0	0	100
韩焕光	Haikou People's Hospital	70	2	1.2	2	1	0	1	0	0	0	2	5	4	3	3	65
韩俊胜	Haikou People's Hospital	63	2	6.6	1	1	0	1	0	1	0	1	6	2	4	4	40
韩兰桂	Haikou People's Hospital	55	1	90	2	1	0	1	0	0	0	1	7	2	4	4	40
韩堂畴	Haikou People's Hospital	58	2	1.2	2	1	0	0	0	0	1	2	4	3	4	4	45
韩志平	Haikou People's Hospital	68	2	8.7	2	1	0	1	0	1	0	3	9	6	1	1	100
何超	Haikou People's Hospital	51	2	28.8	2	1	0	1	1	0	0	2	5	4	4	4	60
何春凤	Haikou People's Hospital	62	1	0.6	1	1	0	1	1	0	0	1	6	2	2	4	70
何和华	Haikou People's Hospital	81	2	8.4	2	1	1	1	1	0	0	1	3	1	5	5	0
何和建	Haikou People's Hospital	49	2	42.9	1	1	0	1	0	0	0	1	3	1	4	4	0
何魁兴	Haikou People's Hospital	32	2	10.5	1	1	0	0	0	0	0	1	4	1	4	4	20
何美珠	Haikou People's Hospital	68	1	1	2	4	0	1	0	0	0	2	6	4	4	3	70
何小梅	Haikou People's Hospital	61	1	2.7	2	1	1	1	0	0	0	2	3	3	4	4	35
何秀英	Haikou People's Hospital	80	1	32.4	2	1	1	1	1	0	0	1	6	2	4	4	40
何以群	Haikou People's Hospital	78	1	81.9	2	2	0	1	0	0	0	1	7	2	3	4	45
何元春	Haikou People's Hospital	51	2	11.4	1	1	1	1	1	0	0	1	5	2	4	4	10
何泽	Haikou People's Hospital	64	2	0.6	2	1	0	1	1	1	0	2	9	4	2	2	95
何珠女	Haikou People's Hospital	49	1	26.7	2	1	0	1	0	0	0	3	7	6	3	3	90
何子明	Haikou People's Hospital	63	2	60	2	1	0	1	0	0	0	2	6	4	2	2	75
贺玉珍	Haikou People's Hospital	66	2	7.5	2	1	0	1	0	0	0	2	3	3	4	4	30
洪爱风	Haikou People's Hospital	73	1	1	1	2	0	0	0	0	0	1	6	2	4	4	45
洪春银	Haikou People's Hospital	52	1	6.6	1	1	0	0	0	0	0	1	7	2	5	5	20
侯占军	Haikou People's Hospital	36	2	38.7	2	1	0	1	0	1	0	2	3	3	4	4	50
胡镜明	Haikou People's Hospital	84	2	9.6	2	1	1	1	1	0	0	1	3	1	5	5	0
黄百见	Haikou People's Hospital	50	2	2.4	1	1	0	1	0	0	0	1	6	2	4	4	20
黄春胜	Haikou People's Hospital	64	2	11.4	2	1	0	1	0	0	0	1	3	1	3	4	0
黄道信	Haikou People's Hospital	79	2	0.9	1	3	0	0	0	0	0	1	6	2	4	4	50
黄德	Haikou People's Hospital	63	2	77.7	1	2	0	1	0	1	0	1	6	2	4	4	45
黄德雄	Haikou People's Hospital	71	2	3.6	1	1	0	1	0	0	0	1	3	1	4	4	0
黄妚三	Haikou People's Hospital	64	1	4.2	2	1	0	1	0	1	0	1	5	2	4	4	40
黄桂花	Haikou People's Hospital	67	1	66.6	2	2	0	1	1	1	0	2	6	4	3	3	80
黄华	Haikou People's Hospital	92	1	1.2	2	1	0	1	0	0	0	3	9	6	2	2	90
黄金英	Haikou People's Hospital	77	1	8.4	2	1	1	1	0	0	0	3	3	5	3	4	25
黄丽琼	Haikou People's Hospital	97	1	65.1	2	2	1	1	1	0	0	2	7	4	3	3	90
黄良娥	Haikou People's Hospital	56	1	1	2	1	0	1	0	0	0	3	9	6	1	1	90
黄良运	Haikou People's Hospital	76	2	5.4	1	1	1	1	1	0	0	1	8	2	5	5	55
黄路珍	Haikou People's Hospital	89	1	4.2	1	1	1	0	0	0	0	1	8	2	4	4	55
黄明清	Haikou People's Hospital	73	2	23.4	2	1	0	1	0	0	0	1	5	2	4	4	25
黄绍强	Haikou People's Hospital	84	2	6.3	2	1	0	1	0	0	0	3	5	5	3	3	65
黄苏权	Haikou People's Hospital	51	2	1.2	2	1	0	1	0	1	0	2	4	3	2	3	60
黄腾涛	Haikou People's Hospital	44	2	17.1	1	1	0	1	0	0	1	1	3	1	5	5	0
黄秀菊	Haikou People's Hospital	59	1	29.4	2	1	0	1	0	0	0	3	7	6	1	1	85
黄亚貳	Haikou People's Hospital	76	2	3.3	2	1	0	1	0	0	1	3	9	6	1	1	100
黄奕茂	Haikou People's Hospital	68	1	7.2	1	1	0	1	0	1	1	1	8	2	4	4	40
黄永清	Haikou People's Hospital	63	2	2.1	2	1	1	0	0	0	1	1	9	2	4	4	20
黄云飞	Haikou People's Hospital	62	1	9	2	1	0	0	1	0	0	1	9	2	2	4	65
黄泽礼	Haikou People's Hospital	76	2	14.4	2	1	0	1	0	0	0	1	6	2	4	4	30
黄振南	Haikou People's Hospital	83	1	8.4	1	1	0	1	0	0	0	1	7	2	4	4	25
黄钻芳	Haikou People's Hospital	56	2	8.4	1	1	0	1	0	0	0	1	8	2	4	4	50
吉成莲	Haikou People's Hospital	75	2	2.1	2	1	0	1	1	1	0	2	4	3	4	4	60
吉承科	Haikou People's Hospital	62	1	7.5	1	1	0	1	0	0	0	1	3	1	5	5	0
吉发怀	Haikou People's Hospital	65	1	1.5	2	1	0	1	0	1	0	2	4	3	4	4	45
吉家槐	Haikou People's Hospital	84	2	6.3	2	1	0	1	0	0	0	1	6	2	4	4	25
吉龙杰	Haikou People's Hospital	23	2	32.4	2	1	0	1	0	0	0	2	3	3	4	4	40
吉仁江	Haikou People's Hospital	46	2	38.4	1	1	0	1	1	0	0	1	9	2	3	3	55
纪明宏	Haikou People's Hospital	58	2	2.4	1	1	0	1	0	0	0	1	3	1	5	5	0
季云芳	Haikou People's Hospital	88	1	2.7	2	1	0	1	0	0	0	2	5	4	3	3	75
贾东营	Haikou People's Hospital	73	1	9.9	1	1	0	1	0	0	0	1	6	2	3	3	60
贾国安	Haikou People's Hospital	77	2	51.6	1	1	0	1	0	1	0	1	3	1	5	5	0
姜兆华	Haikou People's Hospital	63	2	39.9	1	1	1	1	0	0	0	1	3	1	5	5	0
姜宗儿	Haikou People's Hospital	64	2	39	1	5	0	0	0	0	0	1	5	2	4	3	55
蒋开悌	Haikou People's Hospital	57	2	1.2	2	1	1	1	1	0	1	1	6	2	4	4	30
蒋月琴	Haikou People's Hospital	67	1	0.9	2	1	0	1	1	0	0	3	9	6	3	3	95
金懋骧	Haikou People's Hospital	70	2	8.7	1	1	0	1	1	0	0	1	3	1	4	4	0
康和生	Haikou People's Hospital	67	2	4.8	1	1	0	1	1	1	0	1	3	1	4	4	0
孔庆志	Haikou People's Hospital	66	2	36	2	2	1	1	0	1	0	1	3	1	5	5	0
孔祥鉴	Haikou People's Hospital	68	2	1.2	2	1	0	0	0	1	0	2	5	4	3	3	65
赖道坚	Haikou People's Hospital	73	2	30	2	1	1	1	0	0	0	1	3	1	5	5	50
劳华观	Haikou People's Hospital	57	2	12.6	2	1	0	1	0	0	0	3	7	6	1	1	95
劳英强	Haikou People's Hospital	44	2	1.8	2	1	0	1	0	0	0	3	9	6	1	1	100
黎才会	Haikou People's Hospital	55	2	2.7	2	1	0	1	0	0	0	2	7	4	4	4	85
黎良仕	Haikou People's Hospital	43	2	21.6	1	1	0	1	0	0	0	1	3	1	5	5	0
黎仁香	Haikou People's Hospital	77	1	54	1	1	0	1	1	0	0	1	9	2	4	4	55
黎少平	Haikou People's Hospital	56	2	72.6	2	2	0	1	1	0	0	1	6	2	4	4	25
黎先炎	Haikou People's Hospital	88	2	1.2	1	1	0	1	0	0	0	1	6	2	4	4	10
黎燕妹	Haikou People's Hospital	57	2	1.8	1	1	0	1	0	0	0	1	5	2	4	4	5
黎永杰	Haikou People's Hospital	66	2	12	1	1	0	0	0	0	0	1	4	1	5	5	0
李安位	Haikou People's Hospital	62	2	39.9	2	1	0	1	0	0	0	2	4	3	3	3	75
李安长	Haikou People's Hospital	70	2	1.2	2	1	1	1	0	0	0	1	3	1	5	5	0
李炳东	Haikou People's Hospital	59	2	4.2	2	2	0	0	0	1	0	1	8	2	4	4	50
李春娇	Haikou People's Hospital	41	1	3.9	1	1	0	1	0	0	0	1	4	1	4	4	10
李达江	Haikou People's Hospital	74	2	1.8	1	1	0	1	1	1	0	1	6	2	4	4	20
李德谟	Haikou People's Hospital	70	2	7.2	1	1	0	1	0	0	0	1	5	2	0	4	15
李德新	Haikou People's Hospital	85	2	3.9	2	1	0	0	0	1	0	2	8	4	3	3	90
李恩雄	Haikou People's Hospital	59	2	2.4	2	1	0	1	1	0	0	1	6	2	4	4	30
李芳益	Haikou People's Hospital	77	2	57.9	1	1	0	1	0	1	0	1	3	1	5	5	0
李国清	Haikou People's Hospital	70	2	0.6	2	1	0	1	1	0	0	2	8	4	3	3	95
李海花	Haikou People's Hospital	51	1	30.9	2	3	1	1	1	1	1	2	4	3	2	2	65
李和芳	Haikou People's Hospital	84	1	86.1	2	1	1	0	0	0	0	1	3	1	5	5	0
李厚桦	Haikou People's Hospital	52	2	21	2	1	0	1	1	0	0	2	4	3	4	4	50
李家悟	Haikou People's Hospital	67	2	13.5	2	1	1	1	0	0	0	2	6	4	1	3	65
李健	Haikou People's Hospital	70	2	1.8	2	1	0	0	0	0	0	2	5	4	2	2	65
李金煌	Haikou People's Hospital	81	2	48.9	2	1	0	1	1	0	0	2	4	3	4	4	40
李金妹	Haikou People's Hospital	66	1	0.6	1	1	0	1	0	0	0	1	8	2	4	4	35
李菊仙	Haikou People's Hospital	73	1	4.8	1	1	0	1	0	0	0	1	5	2	4	4	25
李开华	Haikou People's Hospital	66	2	3.9	1	1	1	1	0	0	0	1	6	2	5	5	0
李克新	Haikou People's Hospital	79	2	80.7	2	1	1	1	0	1	0	1	3	1	5	5	0
李玲	Haikou People's Hospital	71	1	27.6	1	1	1	1	0	0	0	1	4	1	5	5	10
李茂勇	Haikou People's Hospital	43	2	63	2	1	1	1	1	0	0	1	7	2	4	4	55
李其枢	Haikou People's Hospital	64	2	0.9	1	2	0	1	0	0	0	1	7	2	2	4	65
李奇志	Haikou People's Hospital	46	2	6.3	1	1	0	1	0	1	1	1	3	1	5	5	0
李强	Haikou People's Hospital	50	2	34.2	2	1	0	1	0	1	1	3	9	6	1	1	100
李庆亮	Haikou People's Hospital	73	2	39.6	2	2	0	0	1	0	0	2	5	4	4	4	65
李日琳	Haikou People's Hospital	54	2	65.4	1	2	0	1	0	0	0	1	4	1	4	4	0
李日裕	Haikou People's Hospital	63	2	2.7	2	1	0	1	1	0	0	2	5	4	4	4	50
李诗辉	Haikou People's Hospital	52	2	9	1	1	0	1	1	1	0	1	6	2	4	4	35
李蔚连	Haikou People's Hospital	76	2	88.8	1	1	0	1	1	1	0	1	6	2	4	4	20
李文兰	Haikou People's Hospital	81	1	5.1	2	1	1	1	0	0	0	1	6	2	4	4	20
李芯媛	Haikou People's Hospital	44	1	45	2	1	1	1	0	1	0	2	6	4	3	4	45
李新民	Haikou People's Hospital	67	2	12.3	1	1	1	1	0	0	0	1	6	2	4	4	25
李雄	Haikou People's Hospital	57	2	1.2	2	1	0	1	1	1	0	2	6	4	3	3	80
李修勃	Haikou People's Hospital	88	2	68.1	2	2	1	1	1	0	0	1	3	1	5	5	0
李秀芳	Haikou People's Hospital	68	1	0.6	2	1	0	1	0	0	0	3	9	6	0	0	100
李亚妹	Haikou People's Hospital	57	1	0.6	1	1	0	0	0	0	0	1	6	2	4	4	50
李艳春	Haikou People's Hospital	91	1	60	1	1	0	0	0	0	1	1	6	2	4	4	30
李英	Haikou People's Hospital	60	1	85.8	2	1	0	1	1	0	0	2	9	4	2	2	100
李迎春	Haikou People's Hospital	65	1	2.7	1	1	0	1	0	0	0	1	7	2	4	4	50
李永连	Haikou People's Hospital	63	1	49.2	1	1	1	1	1	0	0	1	7	2	4	4	35
李玉君	Haikou People's Hospital	56	1	3	1	1	0	1	0	0	0	1	5	2	4	4	10
李玉梅	Haikou People's Hospital	82	1	1.8	1	1	0	1	0	0	0	1	5	2	4	4	0
李玉霞	Haikou People's Hospital	48	1	10.5	1	1	0	0	0	1	0	1	6	2	5	5	15
李泽云	Haikou People's Hospital	65	2	1	1	1	0	1	0	1	0	1	7	2	4	4	55
李长桂	Haikou People's Hospital	52	2	19.8	2	1	0	1	1	0	0	2	5	4	3	3	85
李正丰	Haikou People's Hospital	39	2	7.8	2	1	0	1	0	0	1	3	9	6	2	2	95
栗道贤	Haikou People's Hospital	63	2	1.5	1	1	0	1	0	0	0	1	8	2	3	3	60
梁爱琼	Haikou People's Hospital	67	2	2.4	2	1	1	1	0	1	0	2	5	4	3	3	85
梁代逢	Haikou People's Hospital	78	1	10.5	2	1	0	1	0	1	0	2	5	4	3	3	65
梁富瑛	Haikou People's Hospital	58	1	73.5	2	1	0	0	1	1	1	3	7	6	1	1	90
梁海青	Haikou People's Hospital	66	1	3.3	1	1	0	1	0	0	0	1	7	2	4	4	35
梁静	Haikou People's Hospital	29	1	82.5	2	1	0	1	0	0	0	3	4	5	3	3	75
梁其良	Haikou People's Hospital	49	2	39.9	1	2	0	0	1	1	0	1	9	2	3	3	65
梁瑞鸾	Haikou People's Hospital	71	1	2.1	2	1	0	1	1	0	0	2	6	4	3	3	55
梁生霞	Haikou People's Hospital	56	1	0.9	1	1	1	1	1	0	0	1	7	2	3	4	35
梁秀霞	Haikou People's Hospital	45	2	61.8	1	1	0	1	1	1	0	1	6	2	0	4	15
梁学林	Haikou People's Hospital	75	2	0.9	2	1	0	1	0	1	1	3	6	5	0	0	100
廖之仁	Haikou People's Hospital	61	2	2.1	2	1	1	1	1	0	0	2	4	3	4	4	55
林爱英	Haikou People's Hospital	88	1	70.2	2	2	0	1	1	0	0	2	6	4	3	3	80
林爱玉	Haikou People's Hospital	63	1	8.4	2	1	0	1	0	1	0	1	3	1	4	4	0
林川	Haikou People's Hospital	60	2	7.2	1	1	1	1	0	1	1	1	6	2	4	4	30
林桂兰	Haikou People's Hospital	64	1	79.2	1	1	0	1	0	0	0	1	4	1	4	4	20
林桂梅	Haikou People's Hospital	69	1	1.5	2	1	0	1	0	0	0	2	4	3	4	4	60
林兰桂	Haikou People's Hospital	73	1	78.3	1	2	1	1	1	0	0	1	4	1	4	4	0
林梅菊花	Haikou People's Hospital	66	1	1.2	2	1	0	1	1	0	0	2	5	4	4	4	60
林美雄	Haikou People's Hospital	57	2	90	1	1	0	1	0	0	0	1	3	1	5	5	0
林明坤	Haikou People's Hospital	52	2	13.8	2	1	0	0	0	0	0	3	9	6	2	2	100
林明昆	Haikou People's Hospital	50	1	3.3	2	1	0	0	0	0	0	2	5	4	2	3	60
林明能	Haikou People's Hospital	62	2	54.9	1	1	0	1	1	0	0	1	4	1	5	5	10
林明启	Haikou People's Hospital	87	2	1	2	1	0	0	0	0	0	3	9	6	1	1	100
林明梓	Haikou People's Hospital	62	2	1.5	1	1	0	0	1	0	0	1	8	2	4	4	35
林文新	Haikou People's Hospital	53	2	7.2	1	1	0	1	0	0	0	1	7	2	4	4	25
林晓霞	Haikou People's Hospital	57	1	3.6	1	1	0	0	0	0	0	1	6	2	4	4	45
林英荣	Haikou People's Hospital	74	1	46.8	2	1	0	1	1	1	0	3	9	6	2	2	90
林尤汉	Haikou People's Hospital	91	2	10.2	2	1	1	1	0	0	0	2	4	3	4	4	50
林玉芳	Haikou People's Hospital	56	1	75.9	2	1	0	1	1	0	0	1	3	1	5	5	0
林玉桂	Haikou People's Hospital	90	1	46.8	1	1	0	1	0	1	1	1	3	1	5	5	0
林元冲	Haikou People's Hospital	54	2	6	2	1	0	1	0	0	0	2	4	3	4	4	50
林元孔	Haikou People's Hospital	61	2	42.9	2	1	1	0	0	0	0	1	8	2	4	4	40
林志岑	Haikou People's Hospital	78	2	3.9	2	1	0	1	0	0	0	3	9	6	4	2	100
林志丹	Haikou People's Hospital	52	1	0.9	2	1	0	0	0	0	0	3	8	6	4	2	100
林足	Haikou People's Hospital	62	2	58.5	2	1	0	1	1	0	0	2	4	3	4	4	45
刘桂英	Haikou People's Hospital	71	1	4.2	2	1	1	1	0	1	0	1	6	2	4	4	40
刘海波	Haikou People's Hospital	60	1	10.5	2	1	1	1	1	0	0	2	5	4	3	4	40
刘汉英	Haikou People's Hospital	59	2	2.7	1	1	0	1	0	0	0	1	6	2	4	4	40
刘红	Haikou People's Hospital	49	1	9.3	1	1	0	1	0	1	0	1	6	2	5	5	20
刘吉福	Haikou People's Hospital	53	2	2.4	2	1	0	1	0	0	0	3	9	6	1	1	90
刘凯	Haikou People's Hospital	72	2	21.9	2	1	0	1	0	0	0	1	6	2	3	4	25
刘丽华	Haikou People's Hospital	67	1	12.6	1	1	0	1	0	0	0	1	4	1	5	5	10
刘隆元	Haikou People's Hospital	40	2	40.2	1	2	1	1	0	0	0	1	7	2	4	4	60
刘名红	Haikou People's Hospital	68	2	4.8	2	1	0	1	0	0	0	2	6	4	3	4	55
刘平仙	Haikou People's Hospital	40	1	10.2	2	2	0	0	0	0	0	1	4	1	5	5	0
刘青峰	Haikou People's Hospital	71	2	12.3	2	1	0	1	1	0	0	1	3	1	4	4	0
刘世友	Haikou People's Hospital	75	2	1.8	2	1	0	1	0	0	0	1	7	2	4	4	45
刘淑芬	Haikou People's Hospital	61	1	70.8	2	1	0	1	0	0	0	3	9	6	3	3	95
刘伟雄	Haikou People's Hospital	56	2	29.7	2	1	0	1	0	0	0	2	3	3	3	3	75
刘贤兰	Haikou People's Hospital	77	1	1.2	2	1	0	0	0	0	0	2	6	4	3	3	80
刘显峰	Haikou People's Hospital	42	2	30.6	1	1	0	1	0	1	1	1	6	2	4	4	35
刘学成	Haikou People's Hospital	70	2	24.3	2	1	0	1	0	1	1	2	7	4	4	4	80
刘珍菊	Haikou People's Hospital	51	1	3.6	1	1	0	0	0	0	0	1	6	2	4	4	25
卢海燕	Haikou People's Hospital	70	1	11.4	1	1	0	0	0	1	0	1	3	1	5	5	0
卢玉兰	Haikou People's Hospital	54	1	4.5	1	2	0	1	1	0	0	1	3	1	5	5	0
陆才玉	Haikou People's Hospital	67	1	22.8	2	1	0	1	1	0	0	1	5	2	4	4	25
陆显柳	Haikou People's Hospital	40	1	67.2	2	1	1	1	0	0	0	1	4	1	5	5	5
陆祥坤	Haikou People's Hospital	56	1	2.4	2	1	0	1	1	0	0	2	6	4	4	4	65
罗德莲	Haikou People's Hospital	88	1	67.5	1	2	0	1	1	1	1	1	6	2	3	4	50
罗列辉	Haikou People's Hospital	51	2	9.6	2	1	0	1	1	1	0	1	3	1	5	5	0
罗文萍	Haikou People's Hospital	53	2	82.5	2	1	0	1	0	1	0	3	9	6	2	2	90
罗小平	Haikou People's Hospital	51	1	1.8	2	1	1	0	0	0	0	1	3	1	4	4	0
吕彩杏	Haikou People's Hospital	63	1	20.1	2	1	1	1	0	0	0	2	4	3	4	4	60
吕国财	Haikou People's Hospital	43	2	47.4	2	1	0	1	0	1	0	3	9	6	2	2	95
吕亚南	Haikou People's Hospital	58	2	3.6	2	1	0	1	0	1	1	3	9	6	2	2	90
马剑平	Haikou People's Hospital	63	2	3.6	1	1	1	1	1	0	0	1	9	2	4	4	60
麦利陆	Haikou People's Hospital	67	2	57.9	1	1	0	1	1	0	1	1	5	2	4	4	10
麦有良	Haikou People's Hospital	61	2	26.4	2	1	0	0	1	1	0	2	4	3	4	4	55
毛爱珍	Haikou People's Hospital	87	1	60.3	2	3	0	0	0	0	0	1	4	1	4	4	15
毛鸿斌	Haikou People's Hospital	73	2	83.7	2	1	1	1	0	0	0	1	4	1	4	4	10
毛秀珍	Haikou People's Hospital	74	1	31.2	2	1	0	1	0	0	0	1	3	1	4	4	0
毛玉英	Haikou People's Hospital	84	1	2.1	2	1	0	1	0	0	0	2	7	4	3	3	75
梅辉业	Haikou People's Hospital	52	2	2.7	1	1	0	1	0	1	0	1	6	2	1	4	20
梅元香	Haikou People's Hospital	69	1	0.6	2	1	0	1	0	0	0	3	6	5	0	0	100
蒙国庆	Haikou People's Hospital	57	2	65.1	2	1	1	1	0	1	0	2	6	4	3	3	70
蒙见标	Haikou People's Hospital	62	2	11.1	2	1	0	1	0	0	0	2	3	3	4	4	45
蒙秋荣	Haikou People's Hospital	75	1	2.1	1	1	0	0	0	1	0	1	6	2	4	4	25
蒙文波	Haikou People's Hospital	63	2	7.5	1	1	0	1	0	1	0	1	6	2	4	4	45
蒙文焕	Haikou People's Hospital	84	2	37.5	1	1	1	1	1	0	0	1	7	2	4	4	50
蒙秀珍	Haikou People's Hospital	61	1	18.6	1	1	0	0	0	0	0	1	3	1	5	5	0
蒙绪辉	Haikou People's Hospital	53	2	65.1	2	1	0	1	0	0	1	3	9	6	2	2	100
糜和平	Haikou People's Hospital	52	2	1	2	1	0	1	0	0	0	2	3	3	4	4	35
闵大昌	Haikou People's Hospital	65	2	7.2	2	1	0	1	0	0	0	1	8	2	3	4	50
莫艾文	Haikou People's Hospital	63	2	9.9	2	1	0	0	1	0	0	2	3	3	3	4	45
莫仁泽	Haikou People's Hospital	62	2	42.6	1	1	0	1	0	1	0	1	3	1	5	5	0
莫小芳	Haikou People's Hospital	47	1	18.6	1	1	1	1	0	0	0	1	7	2	4	4	55
莫新元	Haikou People's Hospital	54	2	4.2	2	1	0	1	0	0	0	2	5	4	4	4	50
莫玉花	Haikou People's Hospital	67	1	4.2	2	1	0	1	1	1	0	2	7	4	4	3	75
莫玉梅	Haikou People's Hospital	79	1	1.8	2	1	0	0	0	0	0	2	6	4	3	3	65
聂祝宾	Haikou People's Hospital	63	2	14.4	2	1	0	0	0	0	0	1	3	1	4	4	0
牛亚顺	Haikou People's Hospital	62	1	26.4	2	1	1	1	0	0	0	1	8	2	4	4	50
欧笃琪	Haikou People's Hospital	69	2	61.5	2	1	0	0	1	0	1	2	4	3	3	3	65
欧桂梅	Haikou People's Hospital	63	1	5.7	2	1	0	1	1	1	0	2	6	4	3	3	80
潘爱珍	Haikou People's Hospital	62	2	0.6	1	1	1	1	0	0	0	1	6	2	4	4	50
潘坚	Haikou People's Hospital	50	2	0.6	2	1	0	0	0	1	0	2	5	4	2	2	80
潘伟东	Haikou People's Hospital	53	2	1.2	1	1	0	0	0	0	0	1	5	2	4	4	20
彭国荣	Haikou People's Hospital	63	2	1.5	1	3	0	1	1	0	0	1	5	2	3	4	45
彭正英	Haikou People's Hospital	69	2	61.2	2	1	0	0	0	0	0	3	9	6	2	2	95
彭志辉	Haikou People's Hospital	57	2	4.8	2	1	0	0	0	0	0	2	6	4	4	4	70
齐万春	Haikou People's Hospital	60	2	3	2	1	0	1	1	0	0	2	6	4	3	4	50
钱朝鹏	Haikou People's Hospital	31	2	57.9	2	1	1	1	0	0	0	2	4	3	2	2	70
钱尚明	Haikou People's Hospital	72	2	2.1	1	1	0	1	0	0	0	1	6	2	4	4	25
秦开安	Haikou People's Hospital	57	2	5.1	1	1	0	1	1	1	0	1	9	2	4	4	35
秦三荣	Haikou People's Hospital	38	2	10.2	1	1	0	1	1	0	0	1	3	1	5	5	0
邱赐发	Haikou People's Hospital	65	2	3.9	2	1	1	1	0	0	0	1	6	2	4	4	45
邱乐修	Haikou People's Hospital	73	2	58.8	2	1	0	1	0	0	0	2	3	3	4	4	55
邱龙清	Haikou People's Hospital	60	2	0.9	2	1	0	0	0	0	0	3	5	5	1	1	85
邱怡	Haikou People's Hospital	67	1	9	1	1	0	0	0	0	0	1	5	2	4	4	0
邱玉荣	Haikou People's Hospital	71	1	43.5	1	1	0	1	0	0	0	1	6	2	4	4	40
任广利	Haikou People's Hospital	65	2	85.8	2	1	0	0	0	0	0	2	7	4	3	3	80
任积丰	Haikou People's Hospital	73	2	63.6	2	1	0	1	0	1	0	2	5	4	4	4	65
任世宾	Haikou People's Hospital	27	2	28.8	2	1	0	1	0	0	0	2	5	4	3	3	80
茹新善	Haikou People's Hospital	70	2	41.4	2	1	1	0	1	1	1	1	3	1	4	4	0
沈玉兰	Haikou People's Hospital	74	1	3	1	1	0	0	0	0	0	1	3	1	5	5	0
石翠杨	Haikou People's Hospital	76	2	21.6	1	1	0	0	0	0	0	1	3	1	5	5	0
石家银	Haikou People's Hospital	56	2	10.8	2	1	0	0	0	1	0	2	7	4	5	3	85
石雄飞	Haikou People's Hospital	55	2	2.4	2	1	0	1	0	1	1	2	5	4	4	4	60
史飞	Haikou People's Hospital	61	2	25.5	1	1	1	1	0	0	0	1	6	2	4	4	20
史习蛟	Haikou People's Hospital	62	2	6.6	1	1	0	1	0	0	0	1	4	1	5	5	15
宋建华	Haikou People's Hospital	61	2	1.8	2	1	0	0	0	0	0	2	4	3	3	3	65
宋莲珍	Haikou People's Hospital	25	1	36.6	2	1	0	1	0	0	1	2	4	3	4	4	70
宋明珍	Haikou People's Hospital	53	1	7.5	2	1	0	1	0	0	0	2	3	3	4	4	40
宋玉珍	Haikou People's Hospital	76	1	2.7	2	1	0	1	0	0	0	1	3	1	5	5	0
苏敬荣	Haikou People's Hospital	69	1	1.8	1	1	1	1	1	1	0	1	8	2	4	4	60
苏来乾	Haikou People's Hospital	84	2	21.6	2	2	0	0	1	0	1	2	7	4	4	4	85
苏庆团	Haikou People's Hospital	67	2	4.8	2	1	0	0	0	0	0	2	7	4	3	3	90
苏庆新	Haikou People's Hospital	56	2	5.4	1	1	0	1	0	0	0	1	7	2	4	4	45
苏秀文	Haikou People's Hospital	58	2	0.9	2	1	1	1	1	1	0	1	5	2	5	5	10
苏运波	Haikou People's Hospital	60	2	6.3	1	1	0	0	0	0	0	1	3	1	5	5	0
苏召子	Haikou People's Hospital	74	2	1.5	1	3	0	1	1	1	0	1	4	1	4	4	30
孙广凤	Haikou People's Hospital	66	1	37.5	2	2	1	1	0	0	0	3	5	5	3	3	85
孙黑九	Haikou People's Hospital	68	2	7.8	2	1	0	1	1	1	0	2	7	4	3	3	85
孙吉祥	Haikou People's Hospital	41	2	3.6	2	1	0	1	0	0	0	3	7	6	3	3	90
孙士辉	Haikou People's Hospital	84	2	88.2	2	2	0	1	0	0	1	2	7	4	3	3	75
孙天庆	Haikou People's Hospital	77	2	3.9	2	1	0	1	0	0	0	2	5	4	3	3	65
孙欣颖	Haikou People's Hospital	18	1	43.2	1	1	0	1	0	0	0	1	3	1	5	5	0
覃孟规	Haikou People's Hospital	55	2	1.2	2	1	1	1	0	0	0	2	5	4	4	4	50
覃文旭	Haikou People's Hospital	66	2	7.5	1	1	0	1	0	1	0	1	3	1	5	5	0
汤小娟	Haikou People's Hospital	57	1	7.5	2	1	0	1	0	0	0	2	6	4	4	4	50
唐才胜	Haikou People's Hospital	69	2	25.8	2	1	0	0	0	0	1	2	4	3	4	3	65
唐玲玲	Haikou People's Hospital	84	1	17.4	1	1	0	1	0	0	0	1	7	2	4	4	35
唐明东	Haikou People's Hospital	55	2	30.6	2	1	0	0	0	1	0	2	6	4	3	3	55
唐望辉	Haikou People's Hospital	77	2	6.6	2	1	0	1	1	0	1	3	8	6	2	2	100
唐玉金	Haikou People's Hospital	66	1	33.3	2	1	0	0	1	0	0	1	3	1	4	4	0
唐志刚	Haikou People's Hospital	61	2	2.4	2	1	0	0	0	0	0	2	6	4	4	4	60
特木尔	Haikou People's Hospital	85	2	32.4	1	2	0	0	0	0	0	1	6	2	3	3	50
童玉南	Haikou People's Hospital	67	1	2.1	2	1	0	1	0	0	0	2	4	3	4	4	60
万大军	Haikou People's Hospital	60	2	31.2	2	1	0	1	0	1	0	2	4	3	4	4	55
王邦理	Haikou People's Hospital	73	2	14.7	2	1	0	0	0	0	0	3	9	6	0	0	100
王勃友	Haikou People's Hospital	30	2	31.8	1	1	0	1	0	0	0	1	4	1	4	4	10
王才连	Haikou People's Hospital	66	1	30.6	2	1	0	1	0	0	0	1	3	1	4	4	0
王昌木	Haikou People's Hospital	77	2	7.8	1	1	0	1	1	0	0	1	9	2	4	4	60
王崇泽	Haikou People's Hospital	58	2	0.9	2	1	0	0	0	1	1	3	8	6	0	0	100
王春雄	Haikou People's Hospital	47	2	30.6	2	1	0	1	0	0	1	3	5	5	1	1	70
王春英	Haikou People's Hospital	61	1	31.2	2	1	0	0	0	0	0	3	9	6	1	1	100
王大恒	Haikou People's Hospital	91	2	12.6	2	1	0	1	1	0	1	2	4	3	4	4	50
王德峰	Haikou People's Hospital	39	2	8.1	2	1	1	1	1	0	0	2	5	4	3	3	75
王德文	Haikou People's Hospital	63	2	3.3	1	1	0	1	1	0	0	1	3	1	5	5	0
王定利	Haikou People's Hospital	66	2	18.3	1	1	0	1	1	0	1	1	5	2	4	4	20
王凤英	Haikou People's Hospital	83	1	0.9	2	1	0	1	1	0	0	3	6	5	1	1	80
王甘骥	Haikou People's Hospital	60	2	68.7	1	2	1	1	0	0	0	1	9	2	4	4	65
王光峰	Haikou People's Hospital	74	2	1.5	1	1	0	1	0	0	0	1	6	2	4	4	30
王光仕	Haikou People's Hospital	52	2	2.1	1	1	0	1	0	0	0	1	5	2	4	4	35
王桂琴	Haikou People's Hospital	74	1	5.4	2	1	0	0	0	0	0	2	4	3	3	3	70
王国梅	Haikou People's Hospital	85	1	2.7	2	1	0	1	0	0	0	2	3	3	4	4	35
王怀玉	Haikou People's Hospital	61	2	4.8	2	1	0	0	0	1	0	2	3	3	4	4	50
王辉	Haikou People's Hospital	69	2	19.5	2	1	0	1	0	0	0	3	8	6	2	2	95
王惠芬	Haikou People's Hospital	36	1	1.8	1	1	0	0	0	1	0	1	8	2	4	4	25
王慧章	Haikou People's Hospital	76	2	5.1	2	1	0	0	0	0	0	1	3	1	4	4	0
王慧忠	Haikou People's Hospital	56	2	84	1	1	1	1	0	0	0	1	3	1	5	5	0
王际忠	Haikou People's Hospital	63	2	3	2	1	1	1	0	0	0	2	5	4	4	4	45
王江琴	Haikou People's Hospital	56	1	6.6	2	1	0	1	0	0	0	1	3	1	5	5	0
王进辉	Haikou People's Hospital	68	2	18.3	2	1	0	0	0	0	0	3	7	6	2	2	90
王开科	Haikou People's Hospital	63	2	7.2	2	2	0	1	0	0	0	1	6	2	4	4	30
王开志	Haikou People's Hospital	84	2	57	2	1	0	0	0	1	0	2	6	4	3	3	80
王兰	Haikou People's Hospital	58	1	1	2	1	0	1	0	1	0	1	9	2	4	4	65
王兰秀	Haikou People's Hospital	51	1	70.8	2	2	0	1	0	0	0	2	7	4	3	3	70
王乐梅	Haikou People's Hospital	50	1	10.5	1	1	1	1	0	0	0	1	5	2	4	4	20
王良储	Haikou People's Hospital	80	2	37.8	2	1	0	1	1	0	0	1	8	2	4	4	55
王录甫	Haikou People's Hospital	74	2	3.3	2	1	1	1	1	0	0	1	5	2	4	4	50
王录汉	Haikou People's Hospital	59	2	1	1	1	1	1	0	0	0	1	8	2	4	4	50
王敏志	Haikou People's Hospital	73	2	67.8	2	2	0	1	0	0	0	1	3	1	4	4	0
王明业	Haikou People's Hospital	52	2	2.4	2	1	1	1	1	1	0	1	8	2	4	4	35
王其显	Haikou People's Hospital	48	2	20.7	2	1	0	1	0	0	0	1	4	1	5	5	10
王启冠	Haikou People's Hospital	58	2	5.7	2	1	1	1	1	0	0	2	6	4	3	4	50
王青	Haikou People's Hospital	64	2	16.5	1	2	0	1	1	0	0	1	6	2	4	4	30
王青杰	Haikou People's Hospital	55	2	8.4	1	1	0	1	1	0	0	1	3	1	5	5	0
王少波	Haikou People's Hospital	55	2	1.8	2	1	0	1	0	0	0	1	3	1	5	5	0
王圣师	Haikou People's Hospital	72	2	84.3	2	1	0	1	1	0	1	2	3	3	4	4	30
王世伟	Haikou People's Hospital	68	2	15	2	1	0	0	0	1	0	3	7	6	2	2	95
王刷	Haikou People's Hospital	43	2	3.3	1	1	1	1	0	1	0	1	3	1	5	5	0
王绥林	Haikou People's Hospital	64	2	25.2	1	1	0	0	0	0	0	1	3	1	5	5	0
王卫琼	Haikou People's Hospital	78	2	0.9	1	1	0	1	0	0	0	1	6	2	3	3	50
王文丰	Haikou People's Hospital	68	2	32.7	2	1	0	1	1	1	0	2	4	3	2	4	50
王祥华	Haikou People's Hospital	60	2	8.4	2	1	0	1	0	0	0	1	3	1	5	5	0
王小精	Haikou People's Hospital	51	2	4.5	2	1	0	0	0	0	0	2	3	3	4	4	65
王小珍	Haikou People's Hospital	36	1	3	1	1	0	0	0	0	0	1	4	1	5	5	0
王新勤	Haikou People's Hospital	62	2	9.9	2	1	0	1	0	1	0	2	4	3	3	3	60
王兴柳	Haikou People's Hospital	65	2	2.4	1	1	1	1	1	0	0	1	7	2	4	4	35
王兴生	Haikou People's Hospital	63	2	3.6	1	1	0	1	0	0	0	1	9	2	4	4	40
王秀銮	Haikou People's Hospital	68	1	4.8	1	1	1	1	0	0	0	1	6	2	4	4	30
王秀山	Haikou People's Hospital	53	2	12.6	1	1	0	1	1	0	0	1	6	2	4	4	15
王学生	Haikou People's Hospital	42	2	2.7	1	1	0	1	0	0	0	1	7	2	4	4	50
王学团	Haikou People's Hospital	39	1	14.4	2	1	1	1	1	0	0	1	3	1	5	5	0
王雪华	Haikou People's Hospital	75	1	35.4	2	1	1	1	0	1	0	2	5	4	3	3	70
王雪梅	Haikou People's Hospital	67	1	36	1	1	0	0	0	0	0	1	4	1	5	5	0
王雪琼	Haikou People's Hospital	71	1	13.5	2	4	1	1	0	0	0	1	6	2	3	4	30
王益胜	Haikou People's Hospital	45	2	5.1	2	1	0	1	0	0	0	2	5	4	4	3	85
王引南	Haikou People's Hospital	87	1	2.4	2	1	0	1	0	0	0	1	3	1	5	5	15
王永辉	Haikou People's Hospital	69	2	1.2	2	1	0	0	0	0	0	2	3	3	2	2	65
王玉安	Haikou People's Hospital	65	1	24.9	1	1	0	1	1	0	0	1	7	2	4	4	45
王玉梅	Haikou People's Hospital	52	1	3.6	1	3	0	1	0	0	0	1	7	2	4	4	45
王玉民	Haikou People's Hospital	81	2	59.1	2	2	0	0	0	0	0	2	7	4	3	3	70
王玉珍	Haikou People's Hospital	73	1	1.5	2	1	0	0	0	0	0	2	3	3	2	4	55
王月霞	Haikou People's Hospital	57	1	31.5	1	1	1	1	0	1	0	1	7	2	4	4	25
王运东	Haikou People's Hospital	62	2	17.4	2	1	1	1	1	0	0	1	4	1	4	4	25
王泽英	Haikou People's Hospital	38	2	2.7	1	1	1	1	0	0	0	1	4	1	4	4	5
王忠民	Haikou People's Hospital	74	2	65.1	2	2	0	1	0	1	0	3	8	6	2	2	95
韦天儒	Haikou People's Hospital	72	2	65.1	2	2	0	1	0	0	0	1	3	1	5	5	0
魏红艳	Haikou People's Hospital	47	1	6.3	2	1	0	1	0	0	0	2	4	3	4	4	70
魏加红	Haikou People's Hospital	56	1	17.1	1	1	0	1	0	1	0	1	6	2	4	4	60
文传健	Haikou People's Hospital	69	2	1.2	2	1	1	0	0	1	0	2	4	3	4	4	60
文风光	Haikou People's Hospital	76	2	1.2	1	1	0	1	0	0	0	1	8	2	4	4	45
文兴彦	Haikou People's Hospital	73	2	3.3	1	1	0	1	0	0	0	1	6	2	5	5	45
翁桂姑	Haikou People's Hospital	84	1	17.4	1	1	0	0	0	0	0	1	8	2	4	4	45
翁伟顺	Haikou People's Hospital	71	2	8.1	2	1	0	1	0	0	0	2	5	4	4	4	70
翁雅君	Haikou People's Hospital	73	1	0.6	2	1	1	1	1	0	0	1	6	2	4	4	30
翁亚雄	Haikou People's Hospital	67	2	1.8	2	1	0	1	1	0	0	2	6	4	4	3	85
巫俊成	Haikou People's Hospital	61	2	16.8	2	1	0	0	0	0	0	2	4	3	3	3	60
吴爱英	Haikou People's Hospital	69	1	3	2	1	0	1	0	0	0	2	6	4	4	4	55
吴本	Haikou People's Hospital	61	2	5.7	2	1	1	1	1	0	0	2	8	4	2	2	85
吴冰	Haikou People's Hospital	44	1	3.3	1	1	0	1	0	0	0	1	5	2	4	4	40
吴才娘	Haikou People's Hospital	72	1	27	2	2	1	1	0	0	0	1	3	1	5	5	0
吴彩金	Haikou People's Hospital	56	1	3.9	1	1	0	0	0	0	0	1	3	1	5	5	0
吴崇高	Haikou People's Hospital	47	2	4.2	1	1	0	0	0	0	0	1	6	2	4	4	25
吴多才	Haikou People's Hospital	81	2	7.8	2	1	0	1	0	1	0	1	3	1	4	4	0
吴多东	Haikou People's Hospital	82	2	10.5	2	1	0	1	1	1	0	3	6	5	3	3	70
吴多益	Haikou People's Hospital	69	2	3.6	2	1	0	1	1	0	0	2	4	3	4	4	60
吴宏平	Haikou People's Hospital	49	1	12.6	1	1	0	1	0	0	0	1	6	2	4	4	45
吴家甫	Haikou People's Hospital	50	2	72.9	1	2	1	1	0	1	0	1	3	1	3	4	0
吴坚	Haikou People's Hospital	69	1	21	1	1	0	1	0	0	0	1	3	1	0	5	0
吴建明	Haikou People's Hospital	57	2	9.6	2	1	0	1	0	1	0	2	4	3	3	3	55
吴剑	Haikou People's Hospital	63	2	17.4	1	1	0	1	0	1	0	1	3	1	5	5	0
吴孔瑞	Haikou People's Hospital	71	2	49.5	2	1	1	0	0	0	0	3	9	6	2	2	100
吴坤华	Haikou People's Hospital	71	2	7.5	2	1	1	1	0	0	1	3	9	6	2	2	100
吴坤俊	Haikou People's Hospital	81	2	54.6	2	1	0	1	1	0	0	2	3	3	3	3	50
吴坤绪	Haikou People's Hospital	38	2	1.5	1	1	0	1	0	1	0	1	7	2	4	4	40
吴坤易	Haikou People's Hospital	84	2	27.3	1	1	0	1	0	1	1	1	7	2	4	4	40
吴礼政	Haikou People's Hospital	69	2	2.7	1	1	1	1	1	1	0	1	4	1	4	4	20
吴丽英	Haikou People's Hospital	37	1	24.9	2	1	0	1	0	1	0	2	7	4	1	1	70
吴良才	Haikou People's Hospital	62	2	6.9	2	1	1	1	0	0	0	3	9	6	2	2	95
吴琳	Haikou People's Hospital	46	2	31.8	1	1	0	0	0	0	0	1	3	1	4	4	0
吴梅英	Haikou People's Hospital	78	1	10.8	2	1	0	1	1	1	0	1	3	1	4	4	0
吴乾福	Haikou People's Hospital	79	2	6.3	2	1	0	1	1	0	0	1	3	1	4	4	35
吴乾军	Haikou People's Hospital	63	2	11.7	1	1	0	1	0	0	0	1	9	2	4	4	70
吴乾良	Haikou People's Hospital	55	2	3.3	1	1	0	1	0	0	0	1	3	1	5	5	0
吴清学	Haikou People's Hospital	54	2	24.6	2	1	1	1	1	1	1	3	6	5	1	1	75
吴秋菊	Haikou People's Hospital	75	1	0.9	2	1	0	1	0	0	0	2	5	4	3	3	65
吴荣英	Haikou People's Hospital	64	1	4.2	2	1	0	1	0	0	1	2	5	4	3	3	70
吴少苗	Haikou People's Hospital	65	2	1.8	1	1	0	1	0	0	0	1	6	2	1	4	15
吴仕文	Haikou People's Hospital	62	2	6.3	2	1	1	1	1	0	0	2	5	4	3	3	80
吴淑刚	Haikou People's Hospital	73	2	7.8	2	1	0	1	1	0	0	1	4	1	4	4	25
吴淑义	Haikou People's Hospital	89	2	51	1	2	0	1	1	0	0	1	3	1	5	5	0
吴维青	Haikou People's Hospital	49	2	59.4	2	2	0	1	1	1	0	1	5	2	3	4	30
吴向荣	Haikou People's Hospital	66	2	17.4	2	1	1	1	1	1	0	1	3	1	5	5	0
吴学文	Haikou People's Hospital	68	2	13.5	2	1	0	1	0	0	0	1	7	2	4	4	50
吴以德	Haikou People's Hospital	79	2	11.7	2	1	0	0	0	0	1	2	3	3	3	3	55
吴义宏	Haikou People's Hospital	69	2	22.5	2	1	0	1	0	0	0	3	9	6	1	1	100
吴易坤	Haikou People's Hospital	84	2	25.5	2	1	0	1	0	0	0	2	5	4	3	3	70
吴正雄	Haikou People's Hospital	71	2	85.2	2	2	0	1	1	0	0	2	4	3	4	4	65
吴忠庆	Haikou People's Hospital	77	2	35.1	2	1	0	1	0	0	0	1	3	1	4	4	0
伍惠泽	Haikou People's Hospital	82	2	79.2	1	2	1	1	1	1	0	1	3	1	4	4	0
冼开义	Haikou People's Hospital	59	2	79.8	2	1	0	1	0	0	0	3	3	5	3	3	65
谢保燕	Haikou People's Hospital	49	1	6.6	2	2	0	1	0	0	0	1	3	1	5	5	0
谢伯武	Haikou People's Hospital	43	2	62.1	1	1	0	1	0	0	0	1	4	1	5	5	0
谢晋和	Haikou People's Hospital	85	2	8.7	1	1	0	1	0	0	0	1	6	2	4	4	40
谢科蓉	Haikou People's Hospital	70	1	5.1	2	1	0	1	0	0	0	1	3	1	5	5	0
谢南星	Haikou People's Hospital	66	2	5.4	2	1	0	1	0	0	0	2	5	4	1	3	65
谢容利	Haikou People's Hospital	62	2	15	1	1	1	1	1	0	0	1	5	2	0	4	40
谢瑞文	Haikou People's Hospital	72	2	0.6	2	1	0	0	0	1	0	2	8	4	1	1	95
谢斯松	Haikou People's Hospital	74	2	9.6	2	1	0	1	0	0	0	1	9	2	4	4	70
谢月立	Haikou People's Hospital	89	1	1.5	2	1	0	1	1	0	1	2	4	3	4	4	50
谢卓鸾	Haikou People's Hospital	78	1	13.5	2	1	0	1	1	0	0	2	5	4	3	3	80
邢斌	Haikou People's Hospital	74	2	6.9	1	1	0	0	0	0	0	1	5	2	4	4	10
邢春	Haikou People's Hospital	66	2	24	2	1	0	1	0	0	0	1	5	2	4	4	20
邢金惠	Haikou People's Hospital	62	1	31.8	2	1	1	1	0	0	0	1	7	2	4	4	55
邢饴积	Haikou People's Hospital	82	2	6.6	2	1	0	1	1	0	0	1	3	1	4	4	0
邢勇	Haikou People's Hospital	57	2	1.8	2	1	0	1	0	1	0	2	8	4	2	2	95
邢贞琼	Haikou People's Hospital	63	2	11.4	1	1	0	1	0	0	0	1	6	2	4	4	30
徐飞燕	Haikou People's Hospital	33	1	1.2	1	1	0	1	0	0	0	1	6	2	4	4	15
徐奇彬	Haikou People's Hospital	52	2	28.5	2	1	0	1	0	1	0	3	6	5	3	3	90
徐清妹	Haikou People's Hospital	54	1	25.5	2	1	0	1	0	0	0	3	9	6	2	2	100
徐世华	Haikou People's Hospital	86	2	62.7	1	1	0	0	0	0	0	1	3	1	5	5	0
徐文光	Haikou People's Hospital	63	1	2.7	2	1	0	1	1	0	0	1	9	2	4	4	60
徐晓云	Haikou People's Hospital	62	1	0.9	1	1	0	1	0	0	1	1	8	2	4	4	60
徐玉刚	Haikou People's Hospital	63	2	1.2	1	1	0	1	0	1	0	1	7	2	4	4	35
许槟	Haikou People's Hospital	74	2	9.6	2	1	0	0	1	1	0	2	5	4	3	3	80
许惠荣	Haikou People's Hospital	62	1	13.8	1	1	0	1	0	0	0	1	3	1	5	5	0
许慧荣	Haikou People's Hospital	61	1	15	2	1	0	0	0	0	0	2	4	3	4	4	65
许仁勇	Haikou People's Hospital	76	2	15.6	2	1	0	0	0	0	0	2	4	3	4	4	50
许日可	Haikou People's Hospital	59	2	1.5	1	1	0	0	0	1	0	1	3	1	4	4	0
许声程	Haikou People's Hospital	92	2	1.5	2	1	1	1	1	0	0	1	4	1	5	5	5
许亚荣	Haikou People's Hospital	59	1	1.2	2	1	0	1	1	0	0	2	6	4	3	3	70
薛根红	Haikou People's Hospital	58	2	1.2	2	1	0	1	0	1	0	3	8	6	0	0	100
薛健子	Haikou People's Hospital	56	2	3.3	1	1	0	0	0	0	0	1	5	2	4	4	0
薛英师	Haikou People's Hospital	55	2	3.9	2	1	0	1	0	0	0	1	9	2	4	4	60
荀颜刚	Haikou People's Hospital	48	2	1.8	1	1	0	1	0	0	0	1	4	1	4	4	5
亚历克斯	Haikou People's Hospital	61	2	16.2	2	1	0	1	0	0	0	2	6	4	1	1	70
阎增华	Haikou People's Hospital	63	2	3.6	2	1	0	1	0	1	0	2	4	3	4	4	60
颜斌	Haikou People's Hospital	57	1	33.3	1	1	1	0	0	0	0	1	7	2	4	4	35
颜仁春	Haikou People's Hospital	55	2	1.2	2	1	1	0	0	0	0	1	8	2	4	4	35
颜为萱	Haikou People's Hospital	80	2	7.5	1	5	0	1	0	0	0	1	6	2	4	4	40
颜业强	Haikou People's Hospital	58	2	4.5	2	1	1	1	0	0	0	2	4	3	4	4	55
杨成远	Haikou People's Hospital	49	2	32.4	2	1	0	1	0	0	0	2	4	3	4	4	45
杨传忠	Haikou People's Hospital	76	2	86.1	2	3	0	1	0	1	1	2	7	4	3	3	85
杨等平	Haikou People's Hospital	53	1	2.7	1	1	1	1	0	0	0	1	7	2	4	4	40
杨发青	Haikou People's Hospital	69	1	11.1	2	2	1	1	0	0	0	1	6	2	4	4	35
杨国海	Haikou People's Hospital	57	2	1.5	2	1	0	1	0	0	0	1	5	2	4	4	20
杨菊梅	Haikou People's Hospital	65	1	2.4	1	1	0	1	1	0	0	1	3	1	5	5	0
杨敏新	Haikou People's Hospital	63	2	3.9	2	1	1	0	0	0	0	1	6	2	4	4	40
杨明星	Haikou People's Hospital	57	2	4.8	2	1	0	0	0	0	1	1	4	1	5	5	0
杨乃重	Haikou People's Hospital	65	2	32.4	2	1	0	0	0	0	0	2	4	3	3	3	50
杨倩	Haikou People's Hospital	30	1	52.5	1	2	0	1	0	0	0	1	7	2	4	4	65
杨升玉	Haikou People's Hospital	55	1	41.1	2	1	0	1	0	0	0	3	5	5	3	3	85
杨育科	Haikou People's Hospital	70	2	9.3	2	1	1	1	0	0	0	2	5	4	4	4	70
杨元勋	Haikou People's Hospital	65	2	9.9	2	1	0	1	1	0	0	1	7	2	3	3	55
姚义强	Haikou People's Hospital	66	2	57.9	2	3	1	1	0	0	1	3	6	5	1	1	90
叶爱凤	Haikou People's Hospital	67	1	4.2	1	1	0	1	0	1	0	1	5	2	4	4	20
叶德昌	Haikou People's Hospital	83	2	31.5	2	1	1	0	0	0	0	2	4	3	1	3	65
叶留春	Haikou People's Hospital	74	2	42	2	1	0	1	0	0	0	2	4	3	4	4	60
叶明凡	Haikou People's Hospital	53	2	8.4	1	1	0	0	0	1	0	1	8	2	3	4	45
叶能雄	Haikou People's Hospital	75	2	1.2	1	1	0	0	1	1	0	1	6	2	4	4	50
叶平	Haikou People's Hospital	57	2	7.8	2	1	0	0	0	0	0	3	9	6	1	1	100
叶青川	Haikou People's Hospital	54	2	8.4	1	1	1	1	1	1	0	1	3	1	5	5	0
叶树彩	Haikou People's Hospital	86	2	0.6	2	1	1	1	0	1	1	3	9	6	2	2	95
叶亚团	Haikou People's Hospital	38	1	1.2	2	1	0	1	0	1	1	2	4	3	4	4	55
叶长青	Haikou People's Hospital	72	2	0.6	2	1	0	1	0	0	0	2	4	3	2	4	45
印杰	Haikou People's Hospital	76	2	0.6	1	1	0	0	0	0	0	1	7	2	4	4	40
余裕森	Haikou People's Hospital	71	2	13.8	2	1	0	1	0	1	1	2	4	3	4	4	65
余忠文	Haikou People's Hospital	66	2	32.4	2	1	0	1	0	0	0	1	5	2	4	4	45
俞雪章	Haikou People's Hospital	79	2	1	2	1	1	0	0	0	0	2	5	4	4	4	70
云大正	Haikou People's Hospital	55	2	5.7	1	1	0	1	0	0	0	1	7	2	4	4	40
云敏	Haikou People's Hospital	58	2	54.6	2	1	0	1	0	0	1	2	5	4	3	3	75
云英玉	Haikou People's Hospital	75	1	7.5	2	1	0	1	0	0	0	1	8	2	4	4	50
云永旺	Haikou People's Hospital	68	2	15.6	2	1	0	0	0	0	0	2	3	3	4	4	40
詹梓红	Haikou People's Hospital	52	2	30	2	2	0	0	0	1	0	1	4	1	5	5	5
张爱君	Haikou People's Hospital	54	2	2.1	1	1	0	1	0	0	1	1	5	2	5	5	0
张传吉	Haikou People's Hospital	79	2	32.4	2	1	0	0	0	0	0	1	3	1	1	4	5
张大俊	Haikou People's Hospital	69	2	30	2	1	0	1	0	0	0	1	7	2	4	4	50
张定基	Haikou People's Hospital	84	2	63	2	3	1	0	0	1	0	1	6	2	4	4	55
张官计	Haikou People's Hospital	65	2	6.6	1	1	0	1	0	0	0	1	3	1	5	5	0
张光若	Haikou People's Hospital	46	2	27.9	1	1	0	1	0	1	0	1	3	1	5	5	0
张桂容	Haikou People's Hospital	51	1	1.2	2	1	0	0	0	0	0	2	3	3	4	4	60
张桂娃	Haikou People's Hospital	50	1	40.5	2	1	0	1	0	0	0	2	3	3	4	4	30
张洪安	Haikou People's Hospital	43	2	15	1	3	0	1	1	0	0	1	3	1	5	5	5
张虎林	Haikou People's Hospital	80	2	7.2	2	1	0	0	0	0	0	1	6	2	4	4	25
张焕雄	Haikou People's Hospital	64	2	6.9	2	1	0	0	0	0	0	3	7	6	0	0	100
张继峰	Haikou People's Hospital	62	2	38.7	2	1	0	0	0	0	0	2	7	4	3	3	90
张家寿	Haikou People's Hospital	41	2	10.2	2	1	0	1	0	0	0	2	4	3	4	4	55
张江	Haikou People's Hospital	91	2	2.1	1	1	0	0	0	0	0	1	8	2	4	4	45
张柯	Haikou People's Hospital	58	2	15.3	2	1	0	1	0	0	0	1	6	2	4	4	25
张乐春	Haikou People's Hospital	65	2	5.4	2	1	0	1	0	0	0	2	4	3	3	3	55
张黎	Haikou People's Hospital	95	1	2.1	2	1	0	1	0	0	0	3	9	6	2	2	95
张立柱	Haikou People's Hospital	68	2	4.8	2	1	1	1	1	0	0	2	5	4	3	3	80
张龙有	Haikou People's Hospital	71	2	1.2	1	1	1	1	1	0	0	1	3	1	5	5	0
张宁光	Haikou People's Hospital	83	2	28.5	1	1	1	1	1	0	0	1	6	2	4	4	30
张呸志	Haikou People's Hospital	73	2	3.6	1	1	0	1	0	0	0	1	6	2	3	4	30
张萍	Haikou People's Hospital	58	1	4.2	2	1	0	1	0	0	0	2	4	3	3	3	70
张瑞汉	Haikou People's Hospital	54	2	19.5	1	1	0	1	0	0	0	1	3	1	4	4	0
张世贤	Haikou People's Hospital	53	2	4.5	2	1	0	1	0	0	0	3	9	6	1	1	100
张淑林	Haikou People's Hospital	57	1	0.9	2	1	0	0	0	0	0	3	8	6	1	1	100
张淑英	Haikou People's Hospital	66	2	23.7	2	1	0	1	0	0	0	1	7	2	4	4	55
张秀华	Haikou People's Hospital	77	1	10.5	2	1	0	1	0	0	0	2	6	4	1	1	90
张学林	Haikou People's Hospital	63	2	34.8	1	1	1	1	1	0	0	1	3	1	5	5	0
张义	Haikou People's Hospital	57	2	27.6	2	1	1	1	0	0	0	3	9	6	1	1	90
张义辉	Haikou People's Hospital	39	2	3.9	1	1	0	1	0	0	0	1	3	1	5	5	0
张永希	Haikou People's Hospital	71	2	6	1	1	0	1	1	1	1	1	8	2	3	3	55
张有祝	Haikou People's Hospital	68	2	21.3	2	1	0	0	0	0	0	2	7	4	3	3	70
张运安	Haikou People's Hospital	65	2	60	1	2	0	1	1	0	0	1	5	2	4	4	25
张振生	Haikou People's Hospital	49	2	20.1	1	1	0	1	0	0	1	1	7	2	4	4	60
张志平	Haikou People's Hospital	61	2	1.5	1	1	0	1	1	0	0	1	6	2	4	4	20
张转南	Haikou People's Hospital	62	1	5.4	2	1	1	1	0	0	0	1	6	2	4	4	25
赵刚	Haikou People's Hospital	54	2	7.5	1	2	1	1	0	0	0	1	7	2	4	4	40
赵桂莲	Haikou People's Hospital	76	1	2.4	2	1	0	0	0	0	0	2	3	3	4	4	30
赵经雄	Haikou People's Hospital	77	2	12.9	2	1	1	0	0	1	0	1	3	1	4	4	0
赵麗云	Haikou People's Hospital	74	2	24.9	1	1	1	1	0	0	0	1	5	2	4	4	40
赵美英	Haikou People's Hospital	59	1	37.5	2	2	0	1	0	1	0	1	3	1	4	4	0
赵文	Haikou People's Hospital	73	2	0.6	1	1	0	1	0	0	0	1	5	2	4	4	40
赵育文	Haikou People's Hospital	67	2	47.4	1	1	1	1	1	0	0	1	7	2	4	4	50
甄起荣	Haikou People's Hospital	65	2	2.4	1	1	0	1	0	1	0	1	9	2	4	4	45
郑爱利	Haikou People's Hospital	72	1	9.6	2	1	0	1	0	0	1	1	5	2	4	4	30
郑大威	Haikou People's Hospital	58	2	35.7	2	2	0	1	1	0	0	2	7	4	2	2	80
郑大勇	Haikou People's Hospital	40	2	29.7	2	1	0	1	0	0	0	2	3	3	4	4	40
郑妚妹	Haikou People's Hospital	62	1	5.1	2	1	0	1	0	1	1	2	4	3	4	4	75
郑桂尾	Haikou People's Hospital	49	1	3.9	1	1	0	1	0	0	0	1	9	2	4	4	45
郑虎腾	Haikou People's Hospital	71	2	30.3	2	1	1	1	1	0	1	2	5	4	3	3	65
郑花	Haikou People's Hospital	38	1	81	1	12	1	1	0	0	0	1	5	2	5	5	40
郑进来	Haikou People's Hospital	72	2	7.5	2	1	0	1	0	0	0	2	4	3	4	4	25
郑孔梁	Haikou People's Hospital	48	2	4.8	2	1	0	1	1	0	0	2	3	3	4	4	45
郑南泰	Haikou People's Hospital	67	2	7.2	2	1	1	1	1	0	0	1	3	1	4	4	0
郑庆豪	Haikou People's Hospital	52	2	15.6	1	1	0	1	0	1	1	1	3	1	5	5	0
郑瑞梅	Haikou People's Hospital	84	1	32.7	2	1	0	0	0	0	0	1	3	1	5	5	0
郑文旧	Haikou People's Hospital	78	1	30.6	1	1	0	1	0	1	0	1	7	2	4	4	50
郑雄文	Haikou People's Hospital	42	2	39	1	2	0	1	1	0	0	1	5	2	4	4	20
郑英容	Haikou People's Hospital	50	1	2.4	1	1	0	0	0	1	1	1	5	2	3	4	15
郑玉兰	Haikou People's Hospital	59	1	6.3	2	1	0	0	0	0	0	3	9	6	1	1	100
郑作庚	Haikou People's Hospital	48	2	0.6	1	1	0	1	0	1	0	1	3	1	5	5	0
钟惠琼	Haikou People's Hospital	56	1	4.5	2	1	0	1	0	1	0	3	7	6	3	3	90
钟锦芳	Haikou People's Hospital	68	2	6	2	1	1	1	0	1	0	2	3	3	4	4	40
钟玲	Haikou People's Hospital	48	1	78.6	2	1	0	1	1	0	0	1	3	1	4	4	5
钟燕香	Haikou People's Hospital	67	1	4.8	2	1	1	1	1	0	0	1	5	2	4	4	35
钟英荣	Haikou People's Hospital	56	1	30.3	2	2	0	1	1	1	0	1	6	2	4	4	20
钟藻泰	Haikou People's Hospital	69	2	9.6	2	1	0	1	0	0	0	2	6	4	3	4	45
周德建	Haikou People's Hospital	63	2	4.2	2	1	0	0	0	0	0	2	6	4	4	4	50
周冬娥	Haikou People's Hospital	60	1	31.5	2	1	0	1	0	1	0	2	3	3	3	3	70
周芳蕾	Haikou People's Hospital	24	2	3.9	2	1	0	1	1	0	0	1	3	1	5	5	0
周贵二	Haikou People's Hospital	70	2	24.9	2	1	0	1	0	0	0	3	9	6	2	2	100
周惠良	Haikou People's Hospital	53	2	1.5	1	1	0	1	0	0	0	1	7	2	5	5	20
周经林	Haikou People's Hospital	81	2	40.5	2	1	0	1	1	1	0	1	7	2	4	4	30
周丽童	Haikou People's Hospital	51	1	19.5	2	1	0	1	1	0	0	2	4	3	4	4	65
周明权	Haikou People's Hospital	66	2	23.7	2	1	1	1	0	0	0	3	6	5	2	2	75
周强	Haikou People's Hospital	47	2	30	1	1	0	1	0	0	0	1	3	1	4	4	0
周文理	Haikou People's Hospital	48	2	27.3	2	1	0	0	0	0	0	1	9	2	2	4	70
周晓健	Haikou People's Hospital	41	2	0.6	1	1	0	1	1	0	0	1	6	2	4	4	20
周选银	Haikou People's Hospital	77	2	5.4	1	1	0	0	0	0	0	1	7	2	4	4	15
周亚贵	Haikou People's Hospital	71	2	90	2	1	0	1	1	0	0	2	7	4	2	2	100
周月萍	Haikou People's Hospital	48	1	5.4	2	1	0	1	1	0	0	2	4	3	4	4	50
周转发	Haikou People's Hospital	64	1	24.9	2	1	0	1	0	0	0	3	6	5	3	3	80
朱德富	Haikou People's Hospital	79	2	1.8	2	1	0	1	0	1	0	2	7	4	4	4	75
朱珈莹	Haikou People's Hospital	59	1	77.7	2	1	0	1	0	0	0	3	9	6	2	2	100
[truncated: 3,476 more rows]
